# Supplementary material for: Alterations in Gene Expression and Alternative Splicing Induced by Plasmid-Mediated Overexpression of GFP and P2RY12 Within the A549 Cell Line
Source: Int J Mol Sci. 2025 Mar 25;26(7):2973. doi: 10.3390/ijms26072973 (PMC11988474; doi:10.3390/ijms26072973)
Supplement: Supplementary file 1 [file ijms-26-02973-s001.zip]

Archive with 2 entries (2 files):
- ijms-3517450- Supplementary Materials.pdf
- ijms-3517450-Table.xlsx
