# Supplementary material for: Alterations in Gene Expression and Alternative Splicing Induced by Plasmid-Mediated Overexpression of GFP and P2RY12 Within the A549 Cell Line
Source: Int J Mol Sci. 2025 Mar 25;26(7):2973. doi: 10.3390/ijms26072973 (PMC11988474; doi:10.3390/ijms26072973)
Supplement: Supplementary file 1 [file ijms-26-02973-s001.zip › ijms-3517450-Table.xlsx]

## Sheet: Tab.S1 Primer sequences 
Gene	Primer sequences
TMEFF2-F	GCTGCCCGTCATGCTACTCATC
TMEFF2-R	CAGGTGTTGGTGTCACAGAGGAAG
ANXA8-F	CAAGGCTCAGTTCGGCAAGGAC
ANXA8-R	GCTTCGTATCTGTATGGCGGGTAC
HPD-F	CCCTACTTCCTAAACTGCCCAAATG
HPD-R	ATTCGGAGGCGGACACCATC
PLA2G2A-F	CCGCACTCAGTTATGGCTTCTAC
PLA2G2A-R	GACACAGCAGCGATCCGTTG
C4A-F	TGGACAAGACAGAGCAGTGGAG
C4A-R	CAACCAAGCCGCATAGGAACC
CXCL12-F	CGTGGTCGTGCTGGTCCTC
CXCL12-R	GGCTCTGGCAACATGGCTTTC
P2RY12-F	CAGCACAGTGGCGGCCGCATGCAAG
P2RY12-R	CGAGGCTGATCAGCGGGTTTATCAATGGT

## Sheet: Tab.S2 The details of the DEGs
contrast_name	ensembl_gene_id	log2FoldChange	padj
GFP-OE_vs_A549	CEACAM6	1.022	9.12012e-49
GFP-OE_vs_A549	CTSD	-1.08815	6.35218e-46
GFP-OE_vs_A549	ADGRG1	-1.81359	2.5623e-38
GFP-OE_vs_A549	CRISP3	1.5673	3.78776e-33
GFP-OE_vs_A549	C4BPA	-1.7784	3.935e-33
GFP-OE_vs_A549	FGA	-1.29458	1.94467e-32
GFP-OE_vs_A549	TGM2	-1.22736	4.24703e-32
GFP-OE_vs_A549	ANXA8	-2.11211	6.6494e-29
GFP-OE_vs_A549	CLDN2	-0.750966	1.51711e-24
GFP-OE_vs_A549	SEMA3F	-2.29005	2.01414e-24
GFP-OE_vs_A549	HMGA2	1.63946	2.01414e-24
GFP-OE_vs_A549	PDE3A	-0.751681	7.58158e-24
GFP-OE_vs_A549	CFB	-1.20565	9.0341e-23
GFP-OE_vs_A549	CD59	-0.678581	7.37247e-22
GFP-OE_vs_A549	ROS1	-2.21208	9.61702e-22
GFP-OE_vs_A549	CPS1	-1.02976	1.08288e-21
GFP-OE_vs_A549	POR	-0.763468	4.9564e-21
GFP-OE_vs_A549	PKDCC	-0.925103	1.41887e-20
GFP-OE_vs_A549	ERGIC1	-0.837869	3.4831e-20
GFP-OE_vs_A549	ANXA4	-0.556112	4.33881e-20
GFP-OE_vs_A549	LINC02582	1.15831	5.5541e-20
GFP-OE_vs_A549	FGG	-1.16821	5.58781e-20
GFP-OE_vs_A549	ANTXR1	-0.936746	7.88762e-20
GFP-OE_vs_A549	ETS2	-0.905259	4.38051e-19
GFP-OE_vs_A549	ID4	1.93404	5.38837e-19
GFP-OE_vs_A549	ANXA8L1	-1.15673	5.86801e-19
GFP-OE_vs_A549	CFI	-0.958234	7.73694e-19
GFP-OE_vs_A549	OAT	-1.14664	1.06981e-18
GFP-OE_vs_A549	CD24	-0.724898	1.20774e-18
GFP-OE_vs_A549	CYP24A1	0.770072	1.27978e-18
GFP-OE_vs_A549	TNS4	-1.20142	9.22707e-17
GFP-OE_vs_A549	CHP1	-0.563827	6.85044e-16
GFP-OE_vs_A549	DAP	-0.653741	1.71132e-15
GFP-OE_vs_A549	DUSP1	-1.1152	2.11385e-15
GFP-OE_vs_A549	PGM5	2.92604	3.56231e-15
GFP-OE_vs_A549	MYO1D	1.29915	3.97165e-15
GFP-OE_vs_A549	CTSA	-0.628491	6.55566e-15
GFP-OE_vs_A549	SELENBP1	-0.854581	1.00499e-14
GFP-OE_vs_A549	PPARGC1A	-1.13759	1.30347e-14
GFP-OE_vs_A549	RARRES1	-1.06565	1.30347e-14
GFP-OE_vs_A549	IGFL2-AS1	-1.91656	1.99176e-14
GFP-OE_vs_A549	RBP4	-1.10132	1.99176e-14
GFP-OE_vs_A549	CFH	-0.643741	2.13588e-14
GFP-OE_vs_A549	SVEP1	-0.895489	3.31824e-14
GFP-OE_vs_A549	TGFBI	-0.669666	1.28075e-13
GFP-OE_vs_A549	SCNN1A	-1.07921	1.8201e-13
GFP-OE_vs_A549	NOX1	1.77327	2.14419e-13
GFP-OE_vs_A549	LPCAT1	-0.794416	2.28738e-13
GFP-OE_vs_A549	EPHX1	-0.635435	2.64268e-13
GFP-OE_vs_A549	LCN2	-1.26316	2.97759e-13
GFP-OE_vs_A549	DMKN	1.06348	4.47839e-13
GFP-OE_vs_A549	CD63	-0.539473	5.07087e-13
GFP-OE_vs_A549	PLPPR1	3.05055	5.19603e-13
GFP-OE_vs_A549	S100A4	-0.513591	6.73816e-13
GFP-OE_vs_A549	C3	-0.949345	8.41002e-13
GFP-OE_vs_A549	AQP3	1.10346	8.4361e-13
GFP-OE_vs_A549	CTSB	-0.573045	1.20625e-12
GFP-OE_vs_A549	LGALS3BP	-0.619451	1.24055e-12
GFP-OE_vs_A549	NPC2	-0.69243	1.85026e-12
GFP-OE_vs_A549	BDKRB2	-0.976049	2.06875e-12
GFP-OE_vs_A549	SYNPO	-0.804543	6.18667e-12
GFP-OE_vs_A549	DNER	-1.81671	9.59987e-12
GFP-OE_vs_A549	IGFBP6	1.07405	9.88267e-12
GFP-OE_vs_A549	PARM1	0.832197	1.12749e-11
GFP-OE_vs_A549	PC	-0.957908	1.38235e-11
GFP-OE_vs_A549	AREG	1.20411	1.43418e-11
GFP-OE_vs_A549	MGST1	-0.44017	2.0184e-11
GFP-OE_vs_A549	ABCB1	1.71143	2.0184e-11
GFP-OE_vs_A549	ACO1	-0.645318	2.04082e-11
GFP-OE_vs_A549	FGFR4	-0.66075	3.08082e-11
GFP-OE_vs_A549	VSTM2L	-1.34715	3.32337e-11
GFP-OE_vs_A549	PBLD	-0.901628	3.70276e-11
GFP-OE_vs_A549	SLC7A2	-0.828608	3.70276e-11
GFP-OE_vs_A549	PSAP	-0.5083	5.76232e-11
GFP-OE_vs_A549	ALB	-2.14552	1.13854e-10
GFP-OE_vs_A549	TCN2	-1.16378	1.13854e-10
GFP-OE_vs_A549	C1S	-0.836072	1.13854e-10
GFP-OE_vs_A549	NEAT1	0.904698	1.13854e-10
GFP-OE_vs_A549	EHF	-0.821929	1.15386e-10
GFP-OE_vs_A549	OAZ1	-0.589487	1.30097e-10
GFP-OE_vs_A549	SERINC2	-0.906001	1.35799e-10
GFP-OE_vs_A549	TBC1D2	-1.15071	1.60798e-10
GFP-OE_vs_A549	MAGED1	-0.502727	1.88878e-10
GFP-OE_vs_A549	AGFG2	-0.865574	2.06892e-10
GFP-OE_vs_A549	MMD	0.767164	2.19194e-10
GFP-OE_vs_A549	NEFL	1.11184	2.82721e-10
GFP-OE_vs_A549	FAM83A	-1.32563	3.21572e-10
GFP-OE_vs_A549	FURIN	-0.576991	3.26019e-10
GFP-OE_vs_A549	CHGB	1.90067	3.58046e-10
GFP-OE_vs_A549	ZFP30	1.36054	3.89222e-10
GFP-OE_vs_A549	CHL1	2.51633	3.95791e-10
GFP-OE_vs_A549	LIN7A	0.892382	4.01056e-10
GFP-OE_vs_A549	ALDH3A1	0.831457	4.31577e-10
GFP-OE_vs_A549	SPTSSA	-0.518155	4.44403e-10
GFP-OE_vs_A549	TF	-0.934709	6.87201e-10
GFP-OE_vs_A549	METRN	-0.875006	9.77601e-10
GFP-OE_vs_A549	NPAS2	0.79048	1.00694e-09
GFP-OE_vs_A549	NAPA	-0.633149	1.4404e-09
GFP-OE_vs_A549	EEF1A2	-0.698149	1.51397e-09
GFP-OE_vs_A549	GDF15	0.812509	1.72529e-09
GFP-OE_vs_A549	SRSF7	0.565567	2.53126e-09
GFP-OE_vs_A549	RIF1	0.540216	2.61655e-09
GFP-OE_vs_A549	ADAM12	-1.33847	2.73515e-09
GFP-OE_vs_A549	ITGB4	0.737504	3.51546e-09
GFP-OE_vs_A549	CXCL5	-1.39373	4.12177e-09
GFP-OE_vs_A549	PYGB	-0.478196	4.38445e-09
GFP-OE_vs_A549	EPCAM	1.19508	4.77721e-09
GFP-OE_vs_A549	GRINA	-0.697779	5.38337e-09
GFP-OE_vs_A549	RPL7A	0.434223	5.88072e-09
GFP-OE_vs_A549	CDCA7	0.96432	5.88072e-09
GFP-OE_vs_A549	GRIK2	2.25881	5.88072e-09
GFP-OE_vs_A549	TBC1D8	0.706323	7.24629e-09
GFP-OE_vs_A549	PCSK5	1.26231	7.36497e-09
GFP-OE_vs_A549	STS	-0.959042	8.33381e-09
GFP-OE_vs_A549	TNFAIP8	0.953091	9.61433e-09
GFP-OE_vs_A549	NEU1	-0.783182	1.24761e-08
GFP-OE_vs_A549	ACO2	-0.528213	1.26505e-08
GFP-OE_vs_A549	TP53INP2	-0.803152	1.34269e-08
GFP-OE_vs_A549	ATP6V0D1	-0.646518	1.35875e-08
GFP-OE_vs_A549	TRPM2	-1.99257	1.8548e-08
GFP-OE_vs_A549	HJURP	0.766061	2.01637e-08
GFP-OE_vs_A549	CERS2	-0.513718	2.05405e-08
GFP-OE_vs_A549	MFSD1	-0.698541	2.16882e-08
GFP-OE_vs_A549	ARL4C	0.701424	2.69761e-08
GFP-OE_vs_A549	LMAN2	-0.459353	2.75249e-08
GFP-OE_vs_A549	RAP1GAP	0.515627	2.9715e-08
GFP-OE_vs_A549	EPHA7	2.07631	3.70148e-08
GFP-OE_vs_A549	LINC02532	-1.36046	3.75898e-08
GFP-OE_vs_A549	AXL	0.770649	4.02942e-08
GFP-OE_vs_A549	RASSF2	0.767675	4.27804e-08
GFP-OE_vs_A549	HACD4	-1.71249	4.71731e-08
GFP-OE_vs_A549	BST1	-1.05547	4.8851e-08
GFP-OE_vs_A549	STK26	0.809951	4.99926e-08
GFP-OE_vs_A549	PRSS3	-1.482	5.48062e-08
GFP-OE_vs_A549	METTL7A	-2.67996	6.41643e-08
GFP-OE_vs_A549	LOC105371291	-1.37527	7.73601e-08
GFP-OE_vs_A549	ST6GAL2	0.69402	9.58071e-08
GFP-OE_vs_A549	MCM6	0.65918	1.03372e-07
GFP-OE_vs_A549	PXDN	-2.479	1.17038e-07
GFP-OE_vs_A549	SLC7A5	-0.58226	1.27862e-07
GFP-OE_vs_A549	VCAN	0.618248	1.31867e-07
GFP-OE_vs_A549	GJA1	0.513759	1.74905e-07
GFP-OE_vs_A549	RHBDD2	-0.698357	1.88722e-07
GFP-OE_vs_A549	TRNP	-0.687444	1.96941e-07
GFP-OE_vs_A549	HPX	-2.45996	2.0612e-07
GFP-OE_vs_A549	HIF1A	-0.507996	2.0612e-07
GFP-OE_vs_A549	UBASH3B	0.56821	2.3381e-07
GFP-OE_vs_A549	ASL	-0.704464	2.46913e-07
GFP-OE_vs_A549	PAPPA	0.538034	2.66206e-07
GFP-OE_vs_A549	FTH1	-0.351544	2.67731e-07
GFP-OE_vs_A549	FSTL4	1.02856	2.68318e-07
GFP-OE_vs_A549	EML4	0.437841	2.72544e-07
GFP-OE_vs_A549	FOSL2	-0.533269	2.76903e-07
GFP-OE_vs_A549	SLC46A3	-0.813448	2.82034e-07
GFP-OE_vs_A549	ALG1	-0.703462	2.87136e-07
GFP-OE_vs_A549	EDAR	1.93332	2.98278e-07
GFP-OE_vs_A549	CDH2	-0.839223	2.99062e-07
GFP-OE_vs_A549	KCNE4	-1.87698	3.13631e-07
GFP-OE_vs_A549	NTN4	0.71099	3.22831e-07
GFP-OE_vs_A549	C1orf21	-1.54308	3.32656e-07
GFP-OE_vs_A549	ATP6V0E2	-0.681453	3.36823e-07
GFP-OE_vs_A549	SLFN11	1.10204	3.46363e-07
GFP-OE_vs_A549	ASAH1	-0.480246	3.66292e-07
GFP-OE_vs_A549	GCLC	0.522952	3.79907e-07
GFP-OE_vs_A549	CDH6	-1.2877	4.20991e-07
GFP-OE_vs_A549	MMP7	0.578763	4.33385e-07
GFP-OE_vs_A549	NAB1	0.609195	4.71768e-07
GFP-OE_vs_A549	CLU	0.56071	5.70594e-07
GFP-OE_vs_A549	DLC1	-1.31147	6.04321e-07
GFP-OE_vs_A549	FH	-0.450575	6.07319e-07
GFP-OE_vs_A549	PSMB8	-1.01398	6.21069e-07
GFP-OE_vs_A549	CPVL	-1.33197	6.37259e-07
GFP-OE_vs_A549	LTBP3	-0.555754	6.39918e-07
GFP-OE_vs_A549	BEST1	-0.404613	6.46242e-07
GFP-OE_vs_A549	SLC39A7	-0.409504	8.73268e-07
GFP-OE_vs_A549	NPNT	0.6763	8.9699e-07
GFP-OE_vs_A549	LOC124906021	-0.520421	9.27551e-07
GFP-OE_vs_A549	AGT	-1.41182	9.85363e-07
GFP-OE_vs_A549	CDH16	-1.38011	1.02765e-06
GFP-OE_vs_A549	CTSC	-0.475725	1.07088e-06
GFP-OE_vs_A549	TRIM9	1.30065	1.07702e-06
GFP-OE_vs_A549	CST1	1.49786	1.16046e-06
GFP-OE_vs_A549	CDKN2C	-0.841889	1.16852e-06
GFP-OE_vs_A549	GBP3	-0.918504	1.2187e-06
GFP-OE_vs_A549	TIPARP	0.790935	1.437e-06
GFP-OE_vs_A549	CACNA2D1	0.575715	1.49518e-06
GFP-OE_vs_A549	LOC124901867	2.01771	1.58545e-06
GFP-OE_vs_A549	HAO1	-1.12738	1.64545e-06
GFP-OE_vs_A549	LOC729654	0.954308	1.6626e-06
GFP-OE_vs_A549	F2RL2	1.77729	1.6626e-06
GFP-OE_vs_A549	NPY4R2	-1.50626	1.82042e-06
GFP-OE_vs_A549	ALDH4A1	-0.754032	1.87657e-06
GFP-OE_vs_A549	MLEC	-0.372656	1.87657e-06
GFP-OE_vs_A549	ALDOA	-0.403376	1.91636e-06
GFP-OE_vs_A549	DAB2	-0.802467	1.96961e-06
GFP-OE_vs_A549	FGB	-1.02359	1.99226e-06
GFP-OE_vs_A549	SLC12A2	0.337059	2.03158e-06
GFP-OE_vs_A549	GTF2IP4	-0.452562	2.23514e-06
GFP-OE_vs_A549	SAGE1	3.75225	2.23533e-06
GFP-OE_vs_A549	GPI	-0.32555	2.23899e-06
GFP-OE_vs_A549	ARHGEF5	-1.50364	2.36747e-06
GFP-OE_vs_A549	EFEMP1	-2.58952	2.41613e-06
GFP-OE_vs_A549	ST6GAL1	-0.521821	2.61098e-06
GFP-OE_vs_A549	CD99L2	-0.351708	2.64049e-06
GFP-OE_vs_A549	LMNB1	0.69658	2.64049e-06
GFP-OE_vs_A549	SMPD1	-0.933618	2.68141e-06
GFP-OE_vs_A549	PCSK6	-0.589123	2.68141e-06
GFP-OE_vs_A549	FYB1	0.775736	2.99892e-06
GFP-OE_vs_A549	FSCN1	-0.57606	3.06454e-06
GFP-OE_vs_A549	CCT4	0.369615	3.16856e-06
GFP-OE_vs_A549	SERPINA3	-0.88966	3.83911e-06
GFP-OE_vs_A549	LNCAROD	0.87529	4.15506e-06
GFP-OE_vs_A549	LOC112268252	1.54865	4.15506e-06
GFP-OE_vs_A549	AMOT	2.30819	4.15506e-06
GFP-OE_vs_A549	PDE7B	-0.678923	4.2144e-06
GFP-OE_vs_A549	RHOB	-0.548611	4.28348e-06
GFP-OE_vs_A549	HCN2	-0.758558	4.2919e-06
GFP-OE_vs_A549	SERPINB11	-1.42077	4.2949e-06
GFP-OE_vs_A549	SMAD2	-0.460912	4.45076e-06
GFP-OE_vs_A549	ITGA6	0.507019	4.58196e-06
GFP-OE_vs_A549	PRSS23	-0.523354	4.63094e-06
GFP-OE_vs_A549	CS	-0.399156	4.68565e-06
GFP-OE_vs_A549	C1orf115	-0.599125	4.71693e-06
GFP-OE_vs_A549	EFNA1	-0.656737	4.92935e-06
GFP-OE_vs_A549	ITGA2	0.580205	4.92935e-06
GFP-OE_vs_A549	TRAM1	-0.564749	5.14463e-06
GFP-OE_vs_A549	INPP4B	-0.674981	5.30741e-06
GFP-OE_vs_A549	NAV1	-0.901908	5.41172e-06
GFP-OE_vs_A549	TLN1	-0.38926	5.41172e-06
GFP-OE_vs_A549	BAMBI	0.579269	5.41172e-06
GFP-OE_vs_A549	TEX264	-0.620627	5.5611e-06
GFP-OE_vs_A549	P4HA3	-0.756063	6.24877e-06
GFP-OE_vs_A549	IGSF11	1.13031	6.26298e-06
GFP-OE_vs_A549	SET	0.358389	6.35717e-06
GFP-OE_vs_A549	C1R	-0.763952	6.46379e-06
GFP-OE_vs_A549	CFD	-0.831359	6.87698e-06
GFP-OE_vs_A549	F2	-1.24186	6.97248e-06
GFP-OE_vs_A549	EMC10	-0.47206	7.36115e-06
GFP-OE_vs_A549	XBP1	-0.351358	7.5803e-06
GFP-OE_vs_A549	ALDH5A1	-0.602263	7.61131e-06
GFP-OE_vs_A549	PYGL	0.516508	7.63041e-06
GFP-OE_vs_A549	ZNF711	1.16768	7.85975e-06
GFP-OE_vs_A549	GABRB3	-0.365496	7.92679e-06
GFP-OE_vs_A549	CEBPG	0.49923	8.01312e-06
GFP-OE_vs_A549	ASPH	0.395526	8.44e-06
GFP-OE_vs_A549	CERS6-AS1	0.576406	8.7345e-06
GFP-OE_vs_A549	SLC35F6	-0.478026	9.01075e-06
GFP-OE_vs_A549	PTPRD	1.42394	9.41972e-06
GFP-OE_vs_A549	LBP	-2.08753	9.82297e-06
GFP-OE_vs_A549	SYTL2	1.13386	9.939e-06
GFP-OE_vs_A549	EDN1	0.465846	1.01079e-05
GFP-OE_vs_A549	SYTL5	1.40278	1.01297e-05
GFP-OE_vs_A549	KCNV1	2.23071	1.03184e-05
GFP-OE_vs_A549	SMOC1	-0.390377	1.05208e-05
GFP-OE_vs_A549	ALPK2	-0.975812	1.08206e-05
GFP-OE_vs_A549	CYP2S1	0.553895	1.08206e-05
GFP-OE_vs_A549	SERPINE2	0.670931	1.18175e-05
GFP-OE_vs_A549	PPIF	-0.512133	1.27578e-05
GFP-OE_vs_A549	RCC1	0.485343	1.31928e-05
GFP-OE_vs_A549	C4B	-1.8162	1.32102e-05
GFP-OE_vs_A549	GGT1	-0.511354	1.34663e-05
GFP-OE_vs_A549	HIF1A-AS2	-0.496197	1.34663e-05
GFP-OE_vs_A549	TAGLN2	-0.36606	1.34663e-05
GFP-OE_vs_A549	MYO1B	0.544339	1.34663e-05
GFP-OE_vs_A549	BRWD3	0.594113	1.41214e-05
GFP-OE_vs_A549	ALDH1A3	1.0988	1.41866e-05
GFP-OE_vs_A549	ATP5F1B	-0.460676	1.45308e-05
GFP-OE_vs_A549	P4HB	-0.302302	1.45308e-05
GFP-OE_vs_A549	PDE5A	1.49336	1.46793e-05
GFP-OE_vs_A549	PISD	-0.921536	1.48342e-05
GFP-OE_vs_A549	FILIP1	0.638201	1.5155e-05
GFP-OE_vs_A549	ALDH1A1	-0.341498	1.525e-05
GFP-OE_vs_A549	CSRP1	-0.438275	1.64029e-05
GFP-OE_vs_A549	LOC124900715	-1.25176	1.65395e-05
GFP-OE_vs_A549	SLC2A3	0.97053	1.66212e-05
GFP-OE_vs_A549	CFL1	-0.314151	1.71089e-05
GFP-OE_vs_A549	RICTOR	0.482392	1.71567e-05
GFP-OE_vs_A549	BCAS1	0.706983	1.7409e-05
GFP-OE_vs_A549	TGFB2	-0.759643	1.75476e-05
GFP-OE_vs_A549	COPG1	-0.376395	1.7801e-05
GFP-OE_vs_A549	TMED9	-0.433206	1.81445e-05
GFP-OE_vs_A549	PAPPA-AS1	0.485116	1.84211e-05
GFP-OE_vs_A549	CANX	-0.332482	1.87312e-05
GFP-OE_vs_A549	ULK4	-1.40923	1.89381e-05
GFP-OE_vs_A549	OGDH	-0.433124	1.89381e-05
GFP-OE_vs_A549	COL5A2	0.558626	1.89381e-05
GFP-OE_vs_A549	UQCRC1	-0.49198	1.90116e-05
GFP-OE_vs_A549	TYMS	0.631053	1.92441e-05
GFP-OE_vs_A549	SAMD5	1.04264	1.99134e-05
GFP-OE_vs_A549	MTHFD2	0.431738	2.03574e-05
GFP-OE_vs_A549	ADAMTS9	1.25793	2.04676e-05
GFP-OE_vs_A549	IRAK1	-0.39649	2.05585e-05
GFP-OE_vs_A549	AKR1B1	-0.526071	2.1274e-05
GFP-OE_vs_A549	APOL1	-0.896968	2.28278e-05
GFP-OE_vs_A549	LINC00473	-0.640649	2.28278e-05
GFP-OE_vs_A549	PTPRN2	1.31871	2.28278e-05
GFP-OE_vs_A549	HMGB2	0.532932	2.30365e-05
GFP-OE_vs_A549	NASP	0.488491	2.42084e-05
GFP-OE_vs_A549	BRI3	-0.520719	2.473e-05
GFP-OE_vs_A549	LOC101927345	0.568571	2.47637e-05
GFP-OE_vs_A549	NAGLU	-0.678183	2.53136e-05
GFP-OE_vs_A549	EMP1	1.13382	2.58288e-05
GFP-OE_vs_A549	APOC1	1.0661	2.61084e-05
GFP-OE_vs_A549	SLFN5	0.593593	2.66479e-05
GFP-OE_vs_A549	ABCA3	-0.57783	2.71246e-05
GFP-OE_vs_A549	ATP6V0B	-0.743941	2.77004e-05
GFP-OE_vs_A549	EIF4EBP2	-0.386474	2.87162e-05
GFP-OE_vs_A549	KIT	3.85739	2.87326e-05
GFP-OE_vs_A549	SCAMP5	-0.758109	3.41626e-05
GFP-OE_vs_A549	ENO1	-0.310677	3.41626e-05
GFP-OE_vs_A549	SEC16B	-1.60968	3.42466e-05
GFP-OE_vs_A549	CRACD	1.28517	3.42466e-05
GFP-OE_vs_A549	CXCL1	-1.44339	3.4313e-05
GFP-OE_vs_A549	DTX4	-0.622764	3.4936e-05
GFP-OE_vs_A549	ERRFI1	0.421902	3.51882e-05
GFP-OE_vs_A549	GPCPD1	0.429298	3.55166e-05
GFP-OE_vs_A549	VPS54	0.572923	3.55166e-05
GFP-OE_vs_A549	DDRGK1	-0.457106	3.57396e-05
GFP-OE_vs_A549	TEX15	2.01841	3.60403e-05
GFP-OE_vs_A549	VTN	-0.427046	3.74537e-05
GFP-OE_vs_A549	CYB5R3	-0.522765	3.86211e-05
GFP-OE_vs_A549	ATP1B1	-0.320033	3.86408e-05
GFP-OE_vs_A549	HELLS	0.57636	3.86408e-05
GFP-OE_vs_A549	SMARCD3	-0.767377	4.04208e-05
GFP-OE_vs_A549	PTP4A1	-0.31851	4.15445e-05
GFP-OE_vs_A549	DENND2B	-1.0198	4.24092e-05
GFP-OE_vs_A549	BMP2	-2.25846	4.39495e-05
GFP-OE_vs_A549	TSKU	-0.396936	4.72886e-05
GFP-OE_vs_A549	ATP6AP1	-0.401982	5.01758e-05
GFP-OE_vs_A549	HILPDA	0.550478	5.26383e-05
GFP-OE_vs_A549	DNMT3A	0.717027	5.3817e-05
GFP-OE_vs_A549	UBAP1	-0.407617	5.39871e-05
GFP-OE_vs_A549	SEC61A1	-0.351951	5.42485e-05
GFP-OE_vs_A549	PBX1	-0.343412	5.45603e-05
GFP-OE_vs_A549	NR2F2	-0.465615	5.71782e-05
GFP-OE_vs_A549	GNS	-0.379029	5.71782e-05
GFP-OE_vs_A549	TMBIM6	-0.262796	5.8166e-05
GFP-OE_vs_A549	WDR43	0.430099	5.912e-05
GFP-OE_vs_A549	ROBO1	0.628275	6.27999e-05
GFP-OE_vs_A549	CDC25B	0.402766	6.39628e-05
GFP-OE_vs_A549	TIMP1	-0.507241	6.45073e-05
GFP-OE_vs_A549	BSG	-0.378464	6.51569e-05
GFP-OE_vs_A549	ACLY	-0.291271	6.57193e-05
GFP-OE_vs_A549	CDH10	3.42682	6.67944e-05
GFP-OE_vs_A549	LHX8	-0.861573	6.84019e-05
GFP-OE_vs_A549	CAV2	-0.516996	6.93101e-05
GFP-OE_vs_A549	GLRX	-0.43861	6.93101e-05
GFP-OE_vs_A549	NCOA7	0.388101	6.93101e-05
GFP-OE_vs_A549	TRIM16L	0.356994	7.71156e-05
GFP-OE_vs_A549	B2M	-0.620863	7.7262e-05
GFP-OE_vs_A549	C4A	-1.60821	7.96061e-05
GFP-OE_vs_A549	PITRM1	-0.415118	8.00692e-05
GFP-OE_vs_A549	PELI1	0.844739	8.1077e-05
GFP-OE_vs_A549	GK	-1.00493	8.18995e-05
GFP-OE_vs_A549	SLC3A2	-0.363859	8.18995e-05
GFP-OE_vs_A549	LOC102724951	1.129	8.26142e-05
GFP-OE_vs_A549	SLC41A3	-0.678196	8.35667e-05
GFP-OE_vs_A549	LOC124903139	2.38403	8.52916e-05
GFP-OE_vs_A549	SULT1E1	4.51802	8.52916e-05
GFP-OE_vs_A549	XRCC5	0.336448	8.54002e-05
GFP-OE_vs_A549	RASEF	-0.640749	8.54755e-05
GFP-OE_vs_A549	SMOX	-0.454602	8.77011e-05
GFP-OE_vs_A549	SLC25A6	-0.392528	8.77242e-05
GFP-OE_vs_A549	SLC17A3	-0.742118	9.08984e-05
GFP-OE_vs_A549	ANP32B	0.367033	9.21379e-05
GFP-OE_vs_A549	COX8A	-0.621698	9.67172e-05
GFP-OE_vs_A549	IDS	-0.465238	0.00010032
GFP-OE_vs_A549	HNRNPA3	0.460603	0.000101349
GFP-OE_vs_A549	TCTA	-0.756891	0.000107023
GFP-OE_vs_A549	CNKSR2	0.735979	0.000109021
GFP-OE_vs_A549	COPA	-0.300101	0.000110004
GFP-OE_vs_A549	LRIG1	-0.711442	0.000112636
GFP-OE_vs_A549	SLC9A3R1	-0.470096	0.000114468
GFP-OE_vs_A549	CYP4F11	0.690494	0.000115466
GFP-OE_vs_A549	NBL1	0.822595	0.000116507
GFP-OE_vs_A549	HERPUD1	-0.486783	0.000119776
GFP-OE_vs_A549	CAMK1D	-0.703837	0.000120556
GFP-OE_vs_A549	RPAIN	0.543031	0.000120556
GFP-OE_vs_A549	KRT20	1.91765	0.000123371
GFP-OE_vs_A549	MLLT11	0.445994	0.000124398
GFP-OE_vs_A549	CDA	-0.756283	0.00012609
GFP-OE_vs_A549	HSD3B7	-0.633677	0.000127869
GFP-OE_vs_A549	ATF5	-0.738771	0.000129192
GFP-OE_vs_A549	NCALD	-0.556541	0.000129192
GFP-OE_vs_A549	DGKD	0.448368	0.000129192
GFP-OE_vs_A549	CERS6	0.522246	0.000129192
GFP-OE_vs_A549	MYEOV	0.644977	0.000130168
GFP-OE_vs_A549	TRPA1	1.12604	0.000134489
GFP-OE_vs_A549	SIK2	-0.534493	0.000142493
GFP-OE_vs_A549	ECHS1	-0.38174	0.000143291
GFP-OE_vs_A549	RIMS2	5.81445	0.00014517
GFP-OE_vs_A549	ADI1	-0.455386	0.000149184
GFP-OE_vs_A549	SYT13	-0.498502	0.000153002
GFP-OE_vs_A549	B4GALT4	0.391237	0.000153578
GFP-OE_vs_A549	MGAT4B	-0.392024	0.000161974
GFP-OE_vs_A549	CYBA	-0.567768	0.000165221
GFP-OE_vs_A549	SEPHS2	-0.372457	0.000165221
GFP-OE_vs_A549	MGAT5	0.634296	0.000165221
GFP-OE_vs_A549	AP2M1	-0.307468	0.000173775
GFP-OE_vs_A549	DDB2	0.557489	0.00017536
GFP-OE_vs_A549	MATN3	0.952511	0.000179028
GFP-OE_vs_A549	SLC1A1	0.796421	0.000180723
GFP-OE_vs_A549	ALDH2	-0.312528	0.000183534
GFP-OE_vs_A549	AKR1A1	-0.460568	0.000187039
GFP-OE_vs_A549	TNPO1	0.280098	0.000187039
GFP-OE_vs_A549	RTN4RL2	0.832746	0.000187039
GFP-OE_vs_A549	ITM2A	2.45015	0.000187039
GFP-OE_vs_A549	WWTR1	-0.413531	0.000194178
GFP-OE_vs_A549	UACA	0.480004	0.000195427
GFP-OE_vs_A549	TTLL6	0.709122	0.000196643
GFP-OE_vs_A549	KIF21A	0.403104	0.000199488
GFP-OE_vs_A549	IGFL2	-1.59127	0.000214996
GFP-OE_vs_A549	RNASE4	-0.434788	0.000216093
GFP-OE_vs_A549	USP53	0.501989	0.000220189
GFP-OE_vs_A549	CORO1B	-0.470018	0.000225817
GFP-OE_vs_A549	DCAF11	-0.421555	0.000227263
GFP-OE_vs_A549	GSN	0.593156	0.00023965
GFP-OE_vs_A549	DDAH1	-0.530836	0.000240402
GFP-OE_vs_A549	SCG2	1.69493	0.000244769
GFP-OE_vs_A549	C2orf49	0.705988	0.000245416
GFP-OE_vs_A549	CAVIN2	0.627224	0.000252221
GFP-OE_vs_A549	HSPB8	-0.809619	0.000252273
GFP-OE_vs_A549	TNNT1	0.553495	0.000253573
GFP-OE_vs_A549	ASS1	-0.636971	0.000254953
GFP-OE_vs_A549	TNFSF15	1.31993	0.000254953
GFP-OE_vs_A549	ABCA8	-0.77646	0.000257747
GFP-OE_vs_A549	RPL11	0.281895	0.000258948
GFP-OE_vs_A549	THEM6	-0.741721	0.000262295
GFP-OE_vs_A549	FBXW2	-0.452203	0.000263326
GFP-OE_vs_A549	RNF19A	-0.355893	0.000274295
GFP-OE_vs_A549	MAP2	0.997851	0.000275106
GFP-OE_vs_A549	CIRBP	-0.424409	0.00027816
GFP-OE_vs_A549	DMTN	-0.369969	0.000280123
GFP-OE_vs_A549	CAT	-0.389629	0.000283261
GFP-OE_vs_A549	IGF2BP2	0.778851	0.000287185
GFP-OE_vs_A549	EPB41L1	-0.336528	0.00029637
GFP-OE_vs_A549	NOTCH3	0.741947	0.000299303
GFP-OE_vs_A549	LXN	-0.447198	0.000314502
GFP-OE_vs_A549	IFITM2	-0.692506	0.000315841
GFP-OE_vs_A549	BIRC3	0.612655	0.00031712
GFP-OE_vs_A549	BASP1	-0.290764	0.000331911
GFP-OE_vs_A549	EREG	0.680666	0.000332457
GFP-OE_vs_A549	SH3PXD2B	-0.590115	0.000336581
GFP-OE_vs_A549	ZC3H8	0.701601	0.000337609
GFP-OE_vs_A549	MARCHF7	0.3871	0.000338134
GFP-OE_vs_A549	MTA3	0.517736	0.000342715
GFP-OE_vs_A549	ATP6V0C	-0.464482	0.000344934
GFP-OE_vs_A549	SLC25A23	-0.52913	0.000347153
GFP-OE_vs_A549	C10orf90	-2.02406	0.000353358
GFP-OE_vs_A549	GTF2IP1	-0.630834	0.000369324
GFP-OE_vs_A549	CEMIP	1.24461	0.000369324
GFP-OE_vs_A549	SAMD9	-0.862954	0.000372801
GFP-OE_vs_A549	PRADC1	-1.0429	0.000372897
GFP-OE_vs_A549	SUCLG2	-0.402577	0.000378573
GFP-OE_vs_A549	HLA-E	-0.353054	0.000380412
GFP-OE_vs_A549	BRIP1	0.96093	0.000380412
GFP-OE_vs_A549	DPP4	1.57979	0.000380412
GFP-OE_vs_A549	TMEM30A	0.341148	0.000381842
GFP-OE_vs_A549	ADH1C	0.724703	0.000396493
GFP-OE_vs_A549	CYFIP2	0.453209	0.000402299
GFP-OE_vs_A549	AK7	0.965563	0.000402299
GFP-OE_vs_A549	ABHD12	-0.34987	0.000402728
GFP-OE_vs_A549	FAM3C	-0.460219	0.000409443
GFP-OE_vs_A549	GFPT2	-0.795534	0.000411121
GFP-OE_vs_A549	RNF187	-0.394982	0.000411121
GFP-OE_vs_A549	ALDH3B1	-0.407379	0.000417593
GFP-OE_vs_A549	CCDC14	0.608696	0.000425086
GFP-OE_vs_A549	GLP2R	-0.619159	0.000428379
GFP-OE_vs_A549	MYDGF	-0.492656	0.000428379
GFP-OE_vs_A549	SEC13	-0.410735	0.000428379
GFP-OE_vs_A549	SESN3	-0.511307	0.000433523
GFP-OE_vs_A549	MMP24	-0.390716	0.000434593
GFP-OE_vs_A549	ATXN10	-0.344809	0.000434593
GFP-OE_vs_A549	CREG1	-0.48271	0.000440718
GFP-OE_vs_A549	SNCG	-1.34211	0.000440792
GFP-OE_vs_A549	TEKT4P2	-0.714843	0.000442653
GFP-OE_vs_A549	CREB3	-0.431073	0.000448817
GFP-OE_vs_A549	MYC	0.44563	0.000452995
GFP-OE_vs_A549	MORC4	0.349341	0.000480013
GFP-OE_vs_A549	CCDC69	-0.915861	0.000489805
GFP-OE_vs_A549	MMP24OS	-0.555581	0.000489805
GFP-OE_vs_A549	MCM10	0.784195	0.000489805
GFP-OE_vs_A549	DHRS3	-0.494832	0.00049442
GFP-OE_vs_A549	CHCHD10	-0.806025	0.000495722
GFP-OE_vs_A549	LIPH	0.510607	0.000495722
GFP-OE_vs_A549	IFT81	-0.407663	0.000503947
GFP-OE_vs_A549	BCAP31	-0.282986	0.000509594
GFP-OE_vs_A549	IL33	-1.17149	0.000517413
GFP-OE_vs_A549	HIGD2A	-0.474972	0.000517413
GFP-OE_vs_A549	ANKRD27	0.460711	0.000518005
GFP-OE_vs_A549	CSTB	-0.481989	0.000521551
GFP-OE_vs_A549	IL15	-0.8484	0.000526159
GFP-OE_vs_A549	MPC1	-0.964324	0.000528333
GFP-OE_vs_A549	AGFG1	0.389488	0.000529835
GFP-OE_vs_A549	PRELID1	-0.428374	0.0005359
GFP-OE_vs_A549	GSTK1	-0.388026	0.000544239
GFP-OE_vs_A549	LRP4	0.693505	0.000544312
GFP-OE_vs_A549	RPS6KA6	0.67849	0.000545125
GFP-OE_vs_A549	BNC2	-1.35716	0.000559909
GFP-OE_vs_A549	ARSL	-0.335033	0.000562348
GFP-OE_vs_A549	TLR4	-1.75754	0.000580224
GFP-OE_vs_A549	GHITM	-0.448591	0.000580224
GFP-OE_vs_A549	PDZK1IP1	-1.69851	0.000592039
GFP-OE_vs_A549	ARF1	-0.337914	0.000592379
GFP-OE_vs_A549	CDIP1	-0.880232	0.000610681
GFP-OE_vs_A549	DDB1	-0.247881	0.000610681
GFP-OE_vs_A549	GINS1	0.549489	0.000610681
GFP-OE_vs_A549	GRHL3	1.30715	0.000610681
GFP-OE_vs_A549	CGNL1	1.35096	0.000619578
GFP-OE_vs_A549	ADD3	0.418766	0.000631218
GFP-OE_vs_A549	SP3	0.350905	0.000669635
GFP-OE_vs_A549	ALAS1	-0.430009	0.000671727
GFP-OE_vs_A549	NAP1L2	0.821758	0.000671727
GFP-OE_vs_A549	ACTB	-0.305454	0.000680475
GFP-OE_vs_A549	TTC21B	0.688711	0.000680475
GFP-OE_vs_A549	CLDN1	0.478529	0.00069546
GFP-OE_vs_A549	CENPI	0.750099	0.00070407
GFP-OE_vs_A549	TNFRSF21	0.44529	0.00070585
GFP-OE_vs_A549	KNTC1	0.710158	0.00070585
GFP-OE_vs_A549	IGFBP7	-1.10053	0.000718793
GFP-OE_vs_A549	CD151	-0.310534	0.000721991
GFP-OE_vs_A549	LY6E	-0.443167	0.000722464
GFP-OE_vs_A549	BRD3	0.419015	0.000725838
GFP-OE_vs_A549	LOC124903209	-0.59821	0.000747754
GFP-OE_vs_A549	GPAA1	-0.447458	0.000747754
GFP-OE_vs_A549	TOPBP1	0.460014	0.000747872
GFP-OE_vs_A549	STX17	0.793414	0.000749302
GFP-OE_vs_A549	MAP4K4	0.453974	0.000756886
GFP-OE_vs_A549	POLR2D	0.481722	0.000756886
GFP-OE_vs_A549	ATG16L1	0.456586	0.000757487
GFP-OE_vs_A549	NDUFS2	-0.312585	0.000768561
GFP-OE_vs_A549	RETSAT	-0.371221	0.000768718
GFP-OE_vs_A549	DSC3	0.835643	0.000773137
GFP-OE_vs_A549	PEPD	-0.411849	0.000776288
GFP-OE_vs_A549	RPL38	0.344585	0.000780955
GFP-OE_vs_A549	COX4I1	-0.358952	0.000794569
GFP-OE_vs_A549	HSD17B6	-1.60066	0.000823126
GFP-OE_vs_A549	TMEM45B	1.88412	0.000852041
GFP-OE_vs_A549	ACAA1	-0.491159	0.000855484
GFP-OE_vs_A549	TM9SF1	-0.334735	0.000859459
GFP-OE_vs_A549	SCAI	1.09778	0.000859459
GFP-OE_vs_A549	CIP2A	0.661657	0.000867568
GFP-OE_vs_A549	ARHGAP12	0.357158	0.000887913
GFP-OE_vs_A549	BRCA2	1.02836	0.000891655
GFP-OE_vs_A549	ESRRA	-0.520036	0.000894702
GFP-OE_vs_A549	CCDC88A	0.49722	0.000903443
GFP-OE_vs_A549	DAGLA	-1.01193	0.000917545
GFP-OE_vs_A549	CTSF	-0.440336	0.000925327
GFP-OE_vs_A549	GPR108	-0.469117	0.000932693
GFP-OE_vs_A549	SINHCAF	0.390718	0.000932693
GFP-OE_vs_A549	FAM120C	-0.682669	0.000955351
GFP-OE_vs_A549	ACAT1	-0.373188	0.000957116
GFP-OE_vs_A549	SLC50A1	-0.592136	0.000969144
GFP-OE_vs_A549	PEG10	0.480041	0.000969144
GFP-OE_vs_A549	ALDH6A1	-0.546536	0.00097422
GFP-OE_vs_A549	GALNT6	1.02322	0.00097422
GFP-OE_vs_A549	IFI30	-0.733268	0.000975693
GFP-OE_vs_A549	CAPG	0.563267	0.000994323
GFP-OE_vs_A549	NECTIN3	-0.519432	0.000997342
GFP-OE_vs_A549	SLC27A2	-0.340054	0.000997342
GFP-OE_vs_A549	PSME1	-0.369649	0.000998251
GFP-OE_vs_A549	TOP2A	0.486408	0.000998251
GFP-OE_vs_A549	SYCP2	1.49219	0.000998251
GFP-OE_vs_A549	CAMK2D	0.339758	0.00100314
GFP-OE_vs_A549	ZNF544	0.976929	0.00100533
GFP-OE_vs_A549	SNRPA1-DT	-0.540822	0.00101155
GFP-OE_vs_A549	MCM7	0.399746	0.00101155
GFP-OE_vs_A549	TSPAN4	-0.502543	0.00101803
GFP-OE_vs_A549	PRPF40A	0.349599	0.00101803
GFP-OE_vs_A549	PASK	0.974394	0.00102743
GFP-OE_vs_A549	SLFN13	0.738766	0.00102793
GFP-OE_vs_A549	RHOC	-0.339308	0.00103333
GFP-OE_vs_A549	ECT2	0.323161	0.0010381
GFP-OE_vs_A549	SLPI	-0.592938	0.00104231
GFP-OE_vs_A549	RAD51L3-RFFL	0.62974	0.00104989
GFP-OE_vs_A549	MFGE8	-0.411088	0.00106228
GFP-OE_vs_A549	PINK1	-0.415992	0.00106805
GFP-OE_vs_A549	CLDND1	0.426341	0.00106805
GFP-OE_vs_A549	ENTPD6	-0.372356	0.0010702
GFP-OE_vs_A549	TM9SF2	-0.262779	0.0010702
GFP-OE_vs_A549	LUC7L3	0.368249	0.00107744
GFP-OE_vs_A549	RAB20	-0.952067	0.00108308
GFP-OE_vs_A549	PSMB7	0.328705	0.00110099
GFP-OE_vs_A549	LOC124900275	0.471417	0.00110099
GFP-OE_vs_A549	NR1H4	-0.830223	0.00112242
GFP-OE_vs_A549	APLP2	-0.289427	0.00112242
GFP-OE_vs_A549	PFN2	0.287354	0.00115465
GFP-OE_vs_A549	FANCC	0.654792	0.00116097
GFP-OE_vs_A549	BLM	0.71605	0.0011836
GFP-OE_vs_A549	KMO	-0.394761	0.0011973
GFP-OE_vs_A549	PITPNM1	-0.411674	0.00119837
GFP-OE_vs_A549	SQSTM1	-0.275884	0.00123391
GFP-OE_vs_A549	PNPLA4	-0.665903	0.0012418
GFP-OE_vs_A549	CDC42EP2	-0.725825	0.00126542
GFP-OE_vs_A549	CLPTM1	-0.352796	0.00127947
GFP-OE_vs_A549	SYK	2.44614	0.00128735
GFP-OE_vs_A549	NIPAL2	-0.602398	0.0012999
GFP-OE_vs_A549	PINK1-AS	-0.517797	0.0013014
GFP-OE_vs_A549	CAPN8	1.71481	0.00131416
GFP-OE_vs_A549	TNK1	-1.64993	0.00131752
GFP-OE_vs_A549	TSC22D1	-0.338721	0.00133529
GFP-OE_vs_A549	CDC45	0.896755	0.00133529
GFP-OE_vs_A549	SPECC1	-0.433809	0.00134889
GFP-OE_vs_A549	LIMCH1	-0.334033	0.00135848
GFP-OE_vs_A549	JUNB	0.538868	0.00135848
GFP-OE_vs_A549	MGAT1	-0.379875	0.00139088
GFP-OE_vs_A549	ARHGAP1	-0.380164	0.0013955
GFP-OE_vs_A549	MAP3K20	0.438719	0.00139969
GFP-OE_vs_A549	TOB1	-0.405437	0.0014029
GFP-OE_vs_A549	ANK3	0.496346	0.00141152
GFP-OE_vs_A549	BAIAP2L1	0.371185	0.00141191
GFP-OE_vs_A549	CLRN3	-2.80593	0.0014287
GFP-OE_vs_A549	GOT1	-0.410462	0.00144059
GFP-OE_vs_A549	SH3PXD2A	0.419327	0.00144059
GFP-OE_vs_A549	BCHE	1.23803	0.00144961
GFP-OE_vs_A549	SF3B1	0.262978	0.0014519
GFP-OE_vs_A549	IER3	0.528033	0.00145783
GFP-OE_vs_A549	MFF	0.323882	0.0014611
GFP-OE_vs_A549	LIMS4	0.638979	0.0014611
GFP-OE_vs_A549	CLN3	-0.539421	0.00146405
GFP-OE_vs_A549	WDR72	-0.365389	0.00146864
GFP-OE_vs_A549	SEPTIN2	0.266405	0.00146864
GFP-OE_vs_A549	ADCY7	0.683816	0.00146864
GFP-OE_vs_A549	MAGEA6	-0.528418	0.00147492
GFP-OE_vs_A549	DHX40	0.321931	0.00147784
GFP-OE_vs_A549	SP140L	-1.53081	0.00151217
GFP-OE_vs_A549	RHOBTB2	-0.42091	0.00151217
GFP-OE_vs_A549	CALM3	-0.246614	0.0015145
GFP-OE_vs_A549	HR	0.445584	0.0015145
GFP-OE_vs_A549	DAPK1	-0.329268	0.00152748
GFP-OE_vs_A549	SDHA	-0.280639	0.00152748
GFP-OE_vs_A549	CCDC34	0.532322	0.00157098
GFP-OE_vs_A549	DNAJC12	-0.556352	0.00161132
GFP-OE_vs_A549	ALDH3A2	0.245922	0.00161132
GFP-OE_vs_A549	S100A11	-0.307474	0.00163011
GFP-OE_vs_A549	RAB26	-0.841819	0.00164481
GFP-OE_vs_A549	TGFBR2	-0.295716	0.00165676
GFP-OE_vs_A549	TLE5	-0.285748	0.0016668
GFP-OE_vs_A549	LOC102724023	-0.430792	0.0016767
GFP-OE_vs_A549	CSF1	-0.544404	0.00169296
GFP-OE_vs_A549	COL12A1	-1.26345	0.0016951
GFP-OE_vs_A549	DNAJC4	-0.698256	0.0016951
GFP-OE_vs_A549	CARD6	-0.55226	0.0016951
GFP-OE_vs_A549	TCIRG1	-0.458271	0.0016951
GFP-OE_vs_A549	CDX2	1.89261	0.0016951
GFP-OE_vs_A549	GALNT14	0.524096	0.00169522
GFP-OE_vs_A549	MICOS10	-0.48452	0.00171349
GFP-OE_vs_A549	HPCAL1	-0.56587	0.00171811
GFP-OE_vs_A549	RAB5IF	-0.432564	0.00172073
GFP-OE_vs_A549	BMP1	-0.420112	0.00172073
GFP-OE_vs_A549	DKK3	-0.524327	0.00172127
GFP-OE_vs_A549	TRIM16	0.345835	0.00174036
GFP-OE_vs_A549	SCAMP3	-0.397829	0.00174472
GFP-OE_vs_A549	CXCL12	-4.65265	0.00180297
GFP-OE_vs_A549	GCHFR	-1.00377	0.00180297
GFP-OE_vs_A549	GIPC1	-0.336182	0.00180297
GFP-OE_vs_A549	DDX18	0.340313	0.00180297
GFP-OE_vs_A549	MCM2	0.492968	0.00180297
GFP-OE_vs_A549	INA	0.530786	0.00180297
GFP-OE_vs_A549	LGALS4	0.876684	0.00180297
GFP-OE_vs_A549	GPR37	-0.641066	0.00182383
GFP-OE_vs_A549	CRLS1	-0.464748	0.00185084
GFP-OE_vs_A549	DNAJC10	0.264154	0.00185651
GFP-OE_vs_A549	PSIP1	0.341719	0.00185781
GFP-OE_vs_A549	LONRF2	0.625489	0.00185781
GFP-OE_vs_A549	XPO1	0.289176	0.0018839
GFP-OE_vs_A549	EFHD2	-0.508546	0.00188613
GFP-OE_vs_A549	CHST3	-0.529299	0.00189293
GFP-OE_vs_A549	BMP4	0.559284	0.00192766
GFP-OE_vs_A549	F2R	0.873264	0.00192766
GFP-OE_vs_A549	SEC24D	-0.417908	0.00193347
GFP-OE_vs_A549	TM4SF5	-0.935232	0.00195613
GFP-OE_vs_A549	RRAGD	-0.790265	0.00198051
GFP-OE_vs_A549	ARNTL2	0.638469	0.0020009
GFP-OE_vs_A549	ID2	0.511902	0.0020098
GFP-OE_vs_A549	NTRK3	-0.583502	0.00203019
GFP-OE_vs_A549	GLMP	-0.536047	0.00203019
GFP-OE_vs_A549	HSP90AA1	0.266365	0.00203019
GFP-OE_vs_A549	HMGA1	0.340129	0.0020315
GFP-OE_vs_A549	SEMA3D	2.40137	0.0020315
GFP-OE_vs_A549	SAR1B	-0.414658	0.00204882
GFP-OE_vs_A549	TRIM41	-0.408809	0.00204964
GFP-OE_vs_A549	TMEM120A	-0.532351	0.00205216
GFP-OE_vs_A549	THBS1	0.668007	0.00205216
GFP-OE_vs_A549	FAM133A	2.86725	0.00205216
GFP-OE_vs_A549	TBX3	0.582053	0.0020551
GFP-OE_vs_A549	SND1	-0.252417	0.00209634
GFP-OE_vs_A549	ABCG2	0.48434	0.00209754
GFP-OE_vs_A549	TPM2	-0.365725	0.0021077
GFP-OE_vs_A549	ATP5F1A	-0.227311	0.00211228
GFP-OE_vs_A549	CYB561A3	-0.447892	0.00211338
GFP-OE_vs_A549	ATIC	0.309997	0.00211338
GFP-OE_vs_A549	ADAM15	-0.435793	0.00212108
GFP-OE_vs_A549	IFIT1	-0.782635	0.00213753
GFP-OE_vs_A549	ERGIC3	-0.334805	0.00213761
GFP-OE_vs_A549	SOX4	0.494275	0.00216302
GFP-OE_vs_A549	GJC1	0.678545	0.00217429
GFP-OE_vs_A549	RBM3	-0.31516	0.00218995
GFP-OE_vs_A549	MICOS13	-0.744125	0.0021904
GFP-OE_vs_A549	NPR3	-0.683907	0.00219524
GFP-OE_vs_A549	WDR75	0.46951	0.0021953
GFP-OE_vs_A549	HMMR	0.539344	0.00219532
GFP-OE_vs_A549	SH3BP2	-0.789908	0.0022002
GFP-OE_vs_A549	HM13	-0.302575	0.0022002
GFP-OE_vs_A549	ITGAV	0.403867	0.0022002
GFP-OE_vs_A549	LRRCC1	0.806086	0.00220653
GFP-OE_vs_A549	SLC6A15	-0.663599	0.00223264
GFP-OE_vs_A549	DUSP5	-0.659421	0.00223848
GFP-OE_vs_A549	HMGB1P5	0.457135	0.00223848
GFP-OE_vs_A549	FEZ2	0.482836	0.00224356
GFP-OE_vs_A549	KIAA0319	0.763152	0.00224429
GFP-OE_vs_A549	NDUFA1	-0.522536	0.00225861
GFP-OE_vs_A549	POU3F3	2.3704	0.00225861
GFP-OE_vs_A549	ANKRD33B	0.831176	0.00227231
GFP-OE_vs_A549	EMC2	0.505518	0.00227758
GFP-OE_vs_A549	DPP3	-0.361808	0.00231238
GFP-OE_vs_A549	GINS4	0.646932	0.00231533
GFP-OE_vs_A549	PHLDB2	-0.342977	0.00231659
GFP-OE_vs_A549	GABARAP	-0.334438	0.00232108
GFP-OE_vs_A549	JUP	-0.274078	0.00232981
GFP-OE_vs_A549	SEMA3C	0.332701	0.00233923
GFP-OE_vs_A549	CSTF2	0.439362	0.00233923
GFP-OE_vs_A549	DNAJB9	-0.481495	0.00236489
GFP-OE_vs_A549	IVNS1ABP	-0.397035	0.00238243
GFP-OE_vs_A549	BUB1	0.667526	0.00239005
GFP-OE_vs_A549	SLC4A2	-0.276488	0.00241675
GFP-OE_vs_A549	FABP5	0.530326	0.00243743
GFP-OE_vs_A549	ARHGEF26	0.869017	0.00244534
GFP-OE_vs_A549	CACNG8	0.690118	0.00253136
GFP-OE_vs_A549	TMEM45A	-0.866459	0.00254746
GFP-OE_vs_A549	ARF5	-0.368781	0.00255267
GFP-OE_vs_A549	DECR1	-0.411755	0.00255295
GFP-OE_vs_A549	PARVA	-0.3	0.00256015
GFP-OE_vs_A549	CYB5R1	-0.536136	0.00257099
GFP-OE_vs_A549	UQCRQ	-0.555299	0.00258289
GFP-OE_vs_A549	KPNB1	0.261427	0.00258289
GFP-OE_vs_A549	CRISPLD1	1.18222	0.00258858
GFP-OE_vs_A549	TPP1	-0.315454	0.00260526
GFP-OE_vs_A549	TGIF1	0.30724	0.00260526
GFP-OE_vs_A549	ARF4	-0.286539	0.0026511
GFP-OE_vs_A549	NUPR1	-0.976919	0.00266524
GFP-OE_vs_A549	SPRYD3	-0.435412	0.00269459
GFP-OE_vs_A549	NDUFC2	-0.347098	0.00273661
GFP-OE_vs_A549	TIA1	0.410478	0.0027438
GFP-OE_vs_A549	NNMT	-0.503267	0.00279013
GFP-OE_vs_A549	CLCN7	-0.478017	0.0028125
GFP-OE_vs_A549	RAB1B	-0.296254	0.0028238
GFP-OE_vs_A549	ARHGAP26	0.330702	0.00286797
GFP-OE_vs_A549	TXNRD1	0.215727	0.00289767
GFP-OE_vs_A549	BACH1	0.562532	0.00291136
GFP-OE_vs_A549	ADGRV1	-0.794465	0.00295344
GFP-OE_vs_A549	CD68	-0.569754	0.00295344
GFP-OE_vs_A549	GPAT3	0.693337	0.00295344
GFP-OE_vs_A549	UBL4A	-0.393915	0.00295944
GFP-OE_vs_A549	DGCR6L	-0.780838	0.00297373
GFP-OE_vs_A549	PDE8A	0.295314	0.00300855
GFP-OE_vs_A549	ATP13A1	-0.51421	0.00302836
GFP-OE_vs_A549	SRPX	0.482667	0.00302836
GFP-OE_vs_A549	ORMDL1	0.479898	0.00303594
GFP-OE_vs_A549	PARD3	0.343542	0.00303652
GFP-OE_vs_A549	PSMB10	-0.748097	0.00304943
GFP-OE_vs_A549	OGDHL	-1.87379	0.00305431
GFP-OE_vs_A549	SPICE1	0.609382	0.00307556
GFP-OE_vs_A549	VPS18	-0.486348	0.0030875
GFP-OE_vs_A549	MAPKAPK2	-0.366623	0.0030875
GFP-OE_vs_A549	PGK1	-0.210123	0.00314598
GFP-OE_vs_A549	TM7SF3	0.315286	0.00315378
GFP-OE_vs_A549	CNTNAP2	0.533528	0.00316203
GFP-OE_vs_A549	POF1B	0.414892	0.00328546
GFP-OE_vs_A549	FMNL2	0.441788	0.00328546
GFP-OE_vs_A549	GOLM1	-0.310928	0.00332547
GFP-OE_vs_A549	PKM	-0.22902	0.00333242
GFP-OE_vs_A549	SPNS1	-0.518203	0.0033835
GFP-OE_vs_A549	MCM4	0.378539	0.0033835
GFP-OE_vs_A549	SAPCD2	0.760343	0.00338766
GFP-OE_vs_A549	NBEA	-0.472198	0.00338769
GFP-OE_vs_A549	NUP107	0.372448	0.00338769
GFP-OE_vs_A549	POLD3	0.567005	0.00345833
GFP-OE_vs_A549	SLC16A7	-0.779216	0.00350836
GFP-OE_vs_A549	SRXN1	0.359293	0.00350836
GFP-OE_vs_A549	NYNRIN	1.59068	0.00350836
GFP-OE_vs_A549	RFC4	0.618695	0.00351378
GFP-OE_vs_A549	SLC39A13	-0.591028	0.00352874
GFP-OE_vs_A549	LOC124904586	-7.71926	0.00354949
GFP-OE_vs_A549	NDUFA9	-0.329815	0.0035714
GFP-OE_vs_A549	GALNTL6	-0.963642	0.00358507
GFP-OE_vs_A549	SFN	0.489644	0.00359432
GFP-OE_vs_A549	PCNA	0.281977	0.00369821
GFP-OE_vs_A549	BET1L	-0.424187	0.00373746
GFP-OE_vs_A549	GALE	-0.434744	0.00373774
GFP-OE_vs_A549	SDSL	-0.617837	0.00374823
GFP-OE_vs_A549	C1orf116	-0.48012	0.00379173
GFP-OE_vs_A549	IPO5	0.25205	0.00379374
GFP-OE_vs_A549	HPGD	0.418906	0.00379591
GFP-OE_vs_A549	DDX58	-0.59157	0.00381665
GFP-OE_vs_A549	TNC	2.87975	0.00403176
GFP-OE_vs_A549	FKBP10	-0.318902	0.00405173
GFP-OE_vs_A549	C1QTNF6	-0.450392	0.00405992
GFP-OE_vs_A549	COX7C	-0.49015	0.00406216
GFP-OE_vs_A549	HNRNPH1	0.275578	0.00407954
GFP-OE_vs_A549	NFE2L2	0.3075	0.00408673
GFP-OE_vs_A549	DTL	0.568321	0.00410405
GFP-OE_vs_A549	PPP1R14D	-1.37257	0.00415067
GFP-OE_vs_A549	CASP9	-0.646809	0.0041586
GFP-OE_vs_A549	E2F6	0.447985	0.00416425
GFP-OE_vs_A549	ZNF514	0.803358	0.00416425
GFP-OE_vs_A549	KDELR2	-0.23412	0.00416918
GFP-OE_vs_A549	CD81	-0.341578	0.00418754
GFP-OE_vs_A549	TOM1	-0.523804	0.0042081
GFP-OE_vs_A549	OIP5-AS1	-0.301141	0.0042898
GFP-OE_vs_A549	PLCB1	0.76301	0.0042898
GFP-OE_vs_A549	ZBED3	-0.552998	0.00429572
GFP-OE_vs_A549	HABP2	-0.518666	0.00431717
GFP-OE_vs_A549	PKIA	3.24081	0.0043792
GFP-OE_vs_A549	NDUFS8	-0.484084	0.00438402
GFP-OE_vs_A549	LINC01433	-1.07395	0.00442245
GFP-OE_vs_A549	ITPRIPL2	0.403446	0.00442245
GFP-OE_vs_A549	DELE1	-0.457044	0.00443461
GFP-OE_vs_A549	SAMD12	0.913941	0.00448782
GFP-OE_vs_A549	BARD1	0.877556	0.00450245
GFP-OE_vs_A549	ARHGEF28	0.336896	0.00450575
GFP-OE_vs_A549	GSTM4	-0.67806	0.00450856
GFP-OE_vs_A549	ATP8B5P	-0.882054	0.0045342
GFP-OE_vs_A549	DESI1	-0.435547	0.00456408
GFP-OE_vs_A549	TM4SF20	-0.423072	0.00456408
GFP-OE_vs_A549	COX6A1	-0.446847	0.0045686
GFP-OE_vs_A549	LRCH1	0.567031	0.0045686
GFP-OE_vs_A549	CD38	-0.540854	0.00457949
GFP-OE_vs_A549	RPE	0.334554	0.00459622
GFP-OE_vs_A549	ANP32A	0.227442	0.0046123
GFP-OE_vs_A549	TENM3	-0.895231	0.00463286
GFP-OE_vs_A549	LIN28B	0.740721	0.00464398
GFP-OE_vs_A549	BAAT	-0.568415	0.00466029
GFP-OE_vs_A549	PLXND1	0.352566	0.00466814
GFP-OE_vs_A549	ITPRID2	0.363241	0.00466814
GFP-OE_vs_A549	APOL6	-0.49267	0.00467057
GFP-OE_vs_A549	AIFM1	-0.334228	0.00467057
GFP-OE_vs_A549	SLCO1B1	-1.19168	0.00473065
GFP-OE_vs_A549	NUP205	0.36638	0.00473065
GFP-OE_vs_A549	CFAP36	0.424462	0.00474604
GFP-OE_vs_A549	NPIPB6	1.64529	0.00474604
GFP-OE_vs_A549	SH3D19	0.377369	0.00479397
GFP-OE_vs_A549	GABRA3	-0.966012	0.00481307
GFP-OE_vs_A549	ZNF507	0.396864	0.00481307
GFP-OE_vs_A549	BAX	0.374362	0.00484412
GFP-OE_vs_A549	MECOM	-1.37747	0.00484564
GFP-OE_vs_A549	FBXL17	-0.450166	0.0048576
GFP-OE_vs_A549	RPL22	0.290875	0.0048951
GFP-OE_vs_A549	MATN2	0.629116	0.00492172
GFP-OE_vs_A549	SIL1	-0.402039	0.00493007
GFP-OE_vs_A549	COL4A6	0.541908	0.00493007
GFP-OE_vs_A549	MFHAS1	0.424528	0.00495543
GFP-OE_vs_A549	KRT8	-0.244368	0.00498042
GFP-OE_vs_A549	ZNF44	2.558	0.00498984
GFP-OE_vs_A549	EN2	-1.36359	0.00500923
GFP-OE_vs_A549	KPNA5	1.41393	0.00501788
GFP-OE_vs_A549	GLIPR1	-0.575792	0.00502254
GFP-OE_vs_A549	PCSK1N	-0.935557	0.00503036
GFP-OE_vs_A549	FXYD2	-0.451683	0.00503797
GFP-OE_vs_A549	SIRT2	-0.501274	0.00504204
GFP-OE_vs_A549	EMC7	-0.361276	0.00505761
GFP-OE_vs_A549	ANO6	0.323156	0.00505761
GFP-OE_vs_A549	SMC2	0.411686	0.0050863
GFP-OE_vs_A549	TMEM8B	-0.892968	0.00513859
GFP-OE_vs_A549	CAPN1	-0.267203	0.00516016
GFP-OE_vs_A549	MYOM3	-0.687054	0.00517194
GFP-OE_vs_A549	MTA1	0.456327	0.00522673
GFP-OE_vs_A549	METTL21A	0.492201	0.00524872
GFP-OE_vs_A549	EPHA4	-1.10094	0.00525124
GFP-OE_vs_A549	SZRD1	-0.251167	0.00525124
GFP-OE_vs_A549	REEP5	-0.311209	0.00526145
GFP-OE_vs_A549	NINJ1	-0.478701	0.0052822
GFP-OE_vs_A549	SEMA3B	-0.490212	0.00531673
GFP-OE_vs_A549	NPEPL1	-0.449519	0.00531673
GFP-OE_vs_A549	GMFB	-0.44584	0.00533575
GFP-OE_vs_A549	CYP4F26P	0.560144	0.00540148
GFP-OE_vs_A549	CRYAB	-0.997214	0.00540986
GFP-OE_vs_A549	SENP6	0.426259	0.00540986
GFP-OE_vs_A549	MLST8	-0.485398	0.00544545
GFP-OE_vs_A549	FGD6	0.334465	0.00551763
GFP-OE_vs_A549	TNFRSF10B	0.28957	0.00557172
GFP-OE_vs_A549	EGFR	-0.423537	0.0055999
GFP-OE_vs_A549	FAM169A	0.50006	0.00567907
GFP-OE_vs_A549	ZFP14	0.615123	0.00567936
GFP-OE_vs_A549	SDHD	-0.343465	0.0056905
GFP-OE_vs_A549	AHSA2P	0.487341	0.00575439
GFP-OE_vs_A549	ACOT1	-0.699043	0.00577888
GFP-OE_vs_A549	DOCK8	0.698664	0.00579321
GFP-OE_vs_A549	ARPC1B	-0.283433	0.00585547
GFP-OE_vs_A549	TJP3	-0.528425	0.00585636
GFP-OE_vs_A549	TLL1	1.89795	0.00588658
GFP-OE_vs_A549	CKS1B	0.409868	0.00592264
GFP-OE_vs_A549	EID1	-0.316535	0.0059505
GFP-OE_vs_A549	SYNPO2	0.457005	0.00596495
GFP-OE_vs_A549	LUM	-1.1508	0.00602991
GFP-OE_vs_A549	AFAP1	-0.461502	0.00602991
GFP-OE_vs_A549	MASTL	0.566972	0.00604788
GFP-OE_vs_A549	ESCO2	0.452767	0.00606303
GFP-OE_vs_A549	ITGB5	0.301765	0.00607298
GFP-OE_vs_A549	CDCA7L	0.480086	0.00612361
GFP-OE_vs_A549	S100A13	-0.585242	0.00612799
GFP-OE_vs_A549	ARSD	-0.35133	0.00612812
GFP-OE_vs_A549	PRKCA	0.302254	0.00612812
GFP-OE_vs_A549	ATM	0.52162	0.00612812
GFP-OE_vs_A549	COTL1	-0.388559	0.00615978
GFP-OE_vs_A549	PGM1	-0.338023	0.00616039
GFP-OE_vs_A549	RNF10	-0.260748	0.00616039
GFP-OE_vs_A549	HNRNPUL2-BSCL2	-0.354942	0.00617563
GFP-OE_vs_A549	MSH6	0.320031	0.00618321
GFP-OE_vs_A549	PCYT2	-0.602414	0.00622124
GFP-OE_vs_A549	XKRX	1.16312	0.00622124
GFP-OE_vs_A549	PCDH10	-3.6965	0.006238
GFP-OE_vs_A549	PAX7	-0.514313	0.006238
GFP-OE_vs_A549	WDR62	0.819891	0.00630489
GFP-OE_vs_A549	MVP	-0.245349	0.00633629
GFP-OE_vs_A549	FOXQ1	-0.683682	0.00636082
GFP-OE_vs_A549	GSDMD	-0.569709	0.00636082
GFP-OE_vs_A549	GBF1	-0.319148	0.00636082
GFP-OE_vs_A549	SORL1	0.456875	0.00636082
GFP-OE_vs_A549	TMEM237	0.492853	0.00636082
GFP-OE_vs_A549	PPP1R26	0.510241	0.00636082
GFP-OE_vs_A549	ASB13	-0.472032	0.00638096
GFP-OE_vs_A549	PACSIN3	0.638151	0.0064261
GFP-OE_vs_A549	NDUFB10	-0.354701	0.00643126
GFP-OE_vs_A549	SLC35B2	-0.348461	0.00647798
GFP-OE_vs_A549	PRDX5	-0.375255	0.00655112
GFP-OE_vs_A549	SYNGR3	-0.92438	0.00662292
GFP-OE_vs_A549	TDP2	0.369209	0.00662467
GFP-OE_vs_A549	SHFL	-0.599877	0.00663002
GFP-OE_vs_A549	SERF2	-0.391538	0.0066653
GFP-OE_vs_A549	TRAF5	0.662561	0.0066653
GFP-OE_vs_A549	TMPO	0.325704	0.00677077
GFP-OE_vs_A549	ACADSB	-0.414963	0.00683377
GFP-OE_vs_A549	MYLK	-0.384666	0.00685924
GFP-OE_vs_A549	CEP170	0.393942	0.00685924
GFP-OE_vs_A549	SSR4	-0.443217	0.00686926
GFP-OE_vs_A549	TBC1D1	0.444448	0.00688921
GFP-OE_vs_A549	ORC1	0.754631	0.00690846
GFP-OE_vs_A549	URB1	-0.408354	0.00695371
GFP-OE_vs_A549	GPRC5B	-0.778071	0.00697691
GFP-OE_vs_A549	CUTA	-0.376898	0.00698447
GFP-OE_vs_A549	PCCB	-0.41116	0.00699839
GFP-OE_vs_A549	TMEM106B	-0.35085	0.00699839
GFP-OE_vs_A549	ZNF638	0.321697	0.00705472
GFP-OE_vs_A549	LOC124901173	3.29275	0.00706051
GFP-OE_vs_A549	POLR3H	-0.389819	0.00708893
GFP-OE_vs_A549	ACSM3	0.431431	0.00710694
GFP-OE_vs_A549	CYC1	-0.42614	0.00711412
GFP-OE_vs_A549	OPN3	-0.316506	0.00719205
GFP-OE_vs_A549	RAP1GAP2	0.551173	0.00719205
GFP-OE_vs_A549	IDH2	-0.411199	0.00720809
GFP-OE_vs_A549	KLC4	-0.459059	0.00724885
GFP-OE_vs_A549	PSMD11	0.281376	0.00725916
GFP-OE_vs_A549	TCF20	0.448544	0.00726809
GFP-OE_vs_A549	G6PC3	-0.401423	0.00727544
GFP-OE_vs_A549	OLA1	0.298313	0.00727544
GFP-OE_vs_A549	IFI6	-1.3578	0.00728504
GFP-OE_vs_A549	GALNT3	1.86629	0.00728504
GFP-OE_vs_A549	LAMTOR1	-0.369587	0.00730781
GFP-OE_vs_A549	S1PR3	-0.870955	0.00731669
GFP-OE_vs_A549	GRIN2D	-0.603598	0.00731669
GFP-OE_vs_A549	PIK3R2	-0.425893	0.00734869
GFP-OE_vs_A549	GARRE1	0.425957	0.00743308
GFP-OE_vs_A549	GALNT1	-0.258028	0.00750801
GFP-OE_vs_A549	CALCOCO2	0.286572	0.00750801
GFP-OE_vs_A549	AGTRAP	-0.495061	0.007514
GFP-OE_vs_A549	CDK2AP2	-0.469732	0.00753187
GFP-OE_vs_A549	SERP1	-0.388696	0.00753187
GFP-OE_vs_A549	ORC2	0.573326	0.00754433
GFP-OE_vs_A549	SSRP1	0.262506	0.00762702
GFP-OE_vs_A549	AP1B1	-0.396548	0.0076457
GFP-OE_vs_A549	GDA	0.461876	0.00765123
GFP-OE_vs_A549	NID2	-1.22208	0.00765731
GFP-OE_vs_A549	HGD	-0.268685	0.00774626
GFP-OE_vs_A549	DARS1	0.332444	0.00776192
GFP-OE_vs_A549	ATF2	0.353909	0.00776192
GFP-OE_vs_A549	SSB	0.338024	0.00779987
GFP-OE_vs_A549	MSRB1	-0.452032	0.0078396
GFP-OE_vs_A549	NEIL3	0.563084	0.0078396
GFP-OE_vs_A549	AP2S1	-0.349357	0.00785524
GFP-OE_vs_A549	C5orf15	0.324402	0.00785524
GFP-OE_vs_A549	C11orf86	-0.982303	0.00787591
GFP-OE_vs_A549	PAK1	0.394396	0.00787591
GFP-OE_vs_A549	PCCA	-0.441916	0.00789155
GFP-OE_vs_A549	ROCK2	0.347392	0.00790589
GFP-OE_vs_A549	SPATA18	0.697546	0.00790887
GFP-OE_vs_A549	QPCT	0.355251	0.00802205
GFP-OE_vs_A549	DIAPH3	0.729563	0.00805155
GFP-OE_vs_A549	CD302	0.424633	0.00809607
GFP-OE_vs_A549	LMNB2	0.333809	0.00810778
GFP-OE_vs_A549	SRSF1	0.243003	0.00810784
GFP-OE_vs_A549	DCDC1	-0.581768	0.00815407
GFP-OE_vs_A549	SORBS1	1.37552	0.00815407
GFP-OE_vs_A549	UNC5D	-0.876432	0.00819726
GFP-OE_vs_A549	TNFRSF11B	2.93548	0.00825076
GFP-OE_vs_A549	NQO2	-0.536822	0.00830548
GFP-OE_vs_A549	S100A16	-0.32604	0.00832879
GFP-OE_vs_A549	CEBPD	-0.525319	0.00833042
GFP-OE_vs_A549	ADAM17	0.374515	0.00843996
GFP-OE_vs_A549	GSTO2	1.0265	0.00846735
GFP-OE_vs_A549	SPX	-0.500738	0.00846926
GFP-OE_vs_A549	IGFBP1	-0.47741	0.00848475
GFP-OE_vs_A549	STX5	-0.397775	0.00856051
GFP-OE_vs_A549	SOX9	-0.356701	0.00856051
GFP-OE_vs_A549	ATP6V0E1	-0.382468	0.00857989
GFP-OE_vs_A549	UBA1	-0.232107	0.00860173
GFP-OE_vs_A549	GNB2	-0.328592	0.00863085
GFP-OE_vs_A549	GINS2	0.611231	0.00863889
GFP-OE_vs_A549	CASP8	0.41954	0.00870741
GFP-OE_vs_A549	LOC124902365	0.534176	0.00872438
GFP-OE_vs_A549	ZFYVE1	-0.537892	0.00874091
GFP-OE_vs_A549	TTC39B	0.753512	0.00880213
GFP-OE_vs_A549	TAX1BP3	-0.343743	0.00881517
GFP-OE_vs_A549	PPFIBP1	0.373129	0.00900236
GFP-OE_vs_A549	USP31	0.549234	0.00900931
GFP-OE_vs_A549	DGKA	0.712157	0.00900931
GFP-OE_vs_A549	ARPC2	0.259647	0.00902194
GFP-OE_vs_A549	NTNG2	-1.08807	0.00904511
GFP-OE_vs_A549	NCAPD2	0.41949	0.00904615
GFP-OE_vs_A549	PRR11	0.574338	0.00905446
GFP-OE_vs_A549	ADA	0.527661	0.00911797
GFP-OE_vs_A549	CSRNP3	1.89376	0.00912554
GFP-OE_vs_A549	RPN1	-0.229439	0.00913057
GFP-OE_vs_A549	KIF11	0.492203	0.0091509
GFP-OE_vs_A549	PFKFB2	-0.504756	0.00921245
GFP-OE_vs_A549	DLST	-0.248913	0.00926467
GFP-OE_vs_A549	TXNRD2	-0.534752	0.00929278
GFP-OE_vs_A549	ATP5MK	-0.479103	0.00929278
GFP-OE_vs_A549	NCAPH	0.667532	0.00929278
GFP-OE_vs_A549	FIBP	-0.435715	0.00932667
GFP-OE_vs_A549	SCARB1	-0.339953	0.00932856
GFP-OE_vs_A549	NDRG1	0.382665	0.00932856
GFP-OE_vs_A549	GRK3	0.871841	0.00937348
GFP-OE_vs_A549	JTB	-0.316251	0.00940698
GFP-OE_vs_A549	ZDHHC4	-0.474684	0.00945186
GFP-OE_vs_A549	NET1	0.330028	0.00945341
GFP-OE_vs_A549	ANXA3	-0.318451	0.00946628
GFP-OE_vs_A549	MYL6	-0.278527	0.00946628
GFP-OE_vs_A549	CCN3	1.20378	0.00946628
GFP-OE_vs_A549	LDLRAD4	0.899125	0.00947841
GFP-OE_vs_A549	PNISR	0.408177	0.00955155
GFP-OE_vs_A549	TTC17	-0.291244	0.00956302
GFP-OE_vs_A549	PAICS	0.266352	0.0095811
GFP-OE_vs_A549	PLBD2	-0.405952	0.00969023
GFP-OE_vs_A549	NOMO2	-0.247839	0.00970161
GFP-OE_vs_A549	LEPROT	-0.318752	0.0097189
GFP-OE_vs_A549	RTL8C	-0.46851	0.00975382
GFP-OE_vs_A549	NDUFV1	-0.349276	0.00975382
GFP-OE_vs_A549	SIDT1	0.729955	0.00975382
GFP-OE_vs_A549	TMEM222	-0.508783	0.00985489
GFP-OE_vs_A549	CDC6	0.453895	0.00992051
GFP-OE_vs_A549	WDR59	0.498778	0.00992487
GFP-OE_vs_A549	ABLIM2	-1.60116	0.00992807
GFP-OE_vs_A549	GCA	0.513256	0.0100985
GFP-OE_vs_A549	MBD3	-0.3862	0.0101006
GFP-OE_vs_A549	ZNF331	0.659335	0.0101284
GFP-OE_vs_A549	ABCC6	-0.79562	0.0102242
GFP-OE_vs_A549	LAMA3	0.872748	0.0102484
GFP-OE_vs_A549	MSH2	0.364146	0.010269
GFP-OE_vs_A549	ARL6IP6	0.537567	0.0103148
GFP-OE_vs_A549	RNH1	-0.329437	0.0104431
GFP-OE_vs_A549	KRAS	0.320072	0.0104431
GFP-OE_vs_A549	DEK	0.275862	0.0105278
GFP-OE_vs_A549	ARFIP2	-0.370264	0.0105575
GFP-OE_vs_A549	SETX	0.287979	0.0105943
GFP-OE_vs_A549	PHACTR2	0.385259	0.0106087
GFP-OE_vs_A549	PGAP4	0.38877	0.0106496
GFP-OE_vs_A549	CHSY3	1.19833	0.0107218
GFP-OE_vs_A549	LRP1B	2.56739	0.0107266
GFP-OE_vs_A549	SHMT1	-0.30291	0.0107315
GFP-OE_vs_A549	NCOA3	0.314886	0.0107544
GFP-OE_vs_A549	LACTB	-0.372403	0.0109014
GFP-OE_vs_A549	HLA-A	-0.432592	0.0109214
GFP-OE_vs_A549	HEXA	-0.270771	0.0109214
GFP-OE_vs_A549	DSC2	0.639508	0.0109407
GFP-OE_vs_A549	PARP8	2.12454	0.0109629
GFP-OE_vs_A549	RUNX1	-0.704495	0.0109844
GFP-OE_vs_A549	SDHC	-0.278091	0.0109844
GFP-OE_vs_A549	ABI2	0.439359	0.0109844
GFP-OE_vs_A549	CKLF	0.527937	0.0109992
GFP-OE_vs_A549	HMGCS2	-1.97809	0.0110126
GFP-OE_vs_A549	TNKS1BP1	-0.26292	0.0110801
GFP-OE_vs_A549	MAST4	-0.376046	0.0111913
GFP-OE_vs_A549	HNRNPH3	0.277639	0.0111913
GFP-OE_vs_A549	DHFR	0.316069	0.0112293
GFP-OE_vs_A549	RPGRIP1L	-0.509587	0.0112503
GFP-OE_vs_A549	PRRC2B	0.304341	0.0113221
GFP-OE_vs_A549	VMP1	0.306304	0.0114209
GFP-OE_vs_A549	GTF3C3	0.485541	0.0114367
GFP-OE_vs_A549	EIF3EP3	6.96405	0.0114367
GFP-OE_vs_A549	AIPL1	-1.25114	0.011485
GFP-OE_vs_A549	OLFM2	0.614979	0.011485
GFP-OE_vs_A549	UQCRC2	-0.247666	0.0114951
GFP-OE_vs_A549	CDCP1	0.871037	0.0115395
GFP-OE_vs_A549	EMC3	-0.309405	0.0116509
GFP-OE_vs_A549	NOSTRIN	0.598082	0.0117092
GFP-OE_vs_A549	ALX1	-0.571249	0.011716
GFP-OE_vs_A549	ABCF3	-0.41662	0.0117319
GFP-OE_vs_A549	LOC124900602	1.52297	0.0117529
GFP-OE_vs_A549	EIF4A2	0.397783	0.011921
GFP-OE_vs_A549	MTCH2	-0.263918	0.0120506
GFP-OE_vs_A549	SSTR5-AS1	1.41069	0.0120506
GFP-OE_vs_A549	EXO1	0.625839	0.0120845
GFP-OE_vs_A549	SNHG16	0.299634	0.0120995
GFP-OE_vs_A549	PRSS12	1.18073	0.0120995
GFP-OE_vs_A549	ELOB	-0.366406	0.0121383
GFP-OE_vs_A549	PEBP1	-0.282551	0.0121449
GFP-OE_vs_A549	SCGN	-1.48722	0.0121569
GFP-OE_vs_A549	FST	-0.774095	0.0121872
GFP-OE_vs_A549	ITPR2	0.500719	0.0121872
GFP-OE_vs_A549	REV1	0.519174	0.0121872
GFP-OE_vs_A549	CEP55	0.543076	0.012213
GFP-OE_vs_A549	MNS1	0.989338	0.012213
GFP-OE_vs_A549	TRAF3IP1	0.525622	0.0122602
GFP-OE_vs_A549	CDH17	0.344904	0.0123146
GFP-OE_vs_A549	F7	-0.738256	0.0123577
GFP-OE_vs_A549	PLPP2	-0.339494	0.0123577
GFP-OE_vs_A549	NCDN	-0.645272	0.0124163
GFP-OE_vs_A549	MEIOC	0.856699	0.0124163
GFP-OE_vs_A549	WNT7B	-0.428439	0.0124648
GFP-OE_vs_A549	PITX1	-0.59535	0.0125183
GFP-OE_vs_A549	EIF4E2	0.264979	0.0125183
GFP-OE_vs_A549	ZNF337	0.473065	0.0125323
GFP-OE_vs_A549	TSPAN13	-0.352548	0.0125364
GFP-OE_vs_A549	OAF	-0.59377	0.0125431
GFP-OE_vs_A549	SLC16A4	-0.380779	0.012603
GFP-OE_vs_A549	YWHAE	0.194365	0.012603
GFP-OE_vs_A549	ALDH1B1	-0.297306	0.0126878
GFP-OE_vs_A549	SSR1	-0.265933	0.0126978
GFP-OE_vs_A549	INSYN2A	-1.92025	0.0127164
GFP-OE_vs_A549	ADRA1D	-0.914442	0.0127685
GFP-OE_vs_A549	ACSBG1	-0.377451	0.0127741
GFP-OE_vs_A549	YIPF3	-0.317114	0.0128276
GFP-OE_vs_A549	DCAF12	-0.275101	0.0128508
GFP-OE_vs_A549	COPB2	-0.288814	0.0128715
GFP-OE_vs_A549	SNAP25	0.380428	0.0129278
GFP-OE_vs_A549	APLP1	0.451175	0.0129278
GFP-OE_vs_A549	SCEL	0.743815	0.0129278
GFP-OE_vs_A549	FDXR	0.421316	0.012976
GFP-OE_vs_A549	RAB11FIP4	0.529601	0.0129973
GFP-OE_vs_A549	STXBP4	0.615088	0.0130118
GFP-OE_vs_A549	ISG20	-0.614273	0.0130392
GFP-OE_vs_A549	PHIP	0.316227	0.0131872
GFP-OE_vs_A549	DSG2	0.327845	0.0132335
GFP-OE_vs_A549	TACC1	0.345881	0.013246
GFP-OE_vs_A549	ATP5PB	-0.31615	0.0132492
GFP-OE_vs_A549	KDELR1	-0.261232	0.0132504
GFP-OE_vs_A549	EPN2	0.412818	0.0133008
GFP-OE_vs_A549	ELMO1	0.459314	0.0133028
GFP-OE_vs_A549	DPM3	-0.69613	0.0133313
GFP-OE_vs_A549	TMEM129	-0.44871	0.0134137
GFP-OE_vs_A549	NUDT4	-0.361547	0.0134137
GFP-OE_vs_A549	NSD2	0.396565	0.0134137
GFP-OE_vs_A549	RAB37	0.545162	0.0134487
GFP-OE_vs_A549	WDR17	0.864545	0.0134998
GFP-OE_vs_A549	MEGF8	-0.2513	0.0135001
GFP-OE_vs_A549	ABHD17C	0.384609	0.0135449
GFP-OE_vs_A549	PPIB	-0.298772	0.013653
GFP-OE_vs_A549	NRSN2	-0.353576	0.013703
GFP-OE_vs_A549	USP32P1	0.916583	0.0137067
GFP-OE_vs_A549	ARID5B	-0.581264	0.0137252
GFP-OE_vs_A549	FADS2	-0.347526	0.0137252
GFP-OE_vs_A549	DRD1	1.66162	0.0138009
GFP-OE_vs_A549	HMGN5	0.916965	0.0138284
GFP-OE_vs_A549	SERPINA1	-0.886167	0.013862
GFP-OE_vs_A549	MCTS1	-0.450189	0.0138941
GFP-OE_vs_A549	SLC16A3	0.483065	0.0139869
GFP-OE_vs_A549	PFKP	0.25453	0.014017
GFP-OE_vs_A549	SLC9A2	0.56067	0.0140549
GFP-OE_vs_A549	UQCR10	-0.422353	0.0141284
GFP-OE_vs_A549	GET1	-0.434505	0.0142197
GFP-OE_vs_A549	TIMMDC1	-0.328772	0.0142197
GFP-OE_vs_A549	CASTOR3	-0.335259	0.014237
GFP-OE_vs_A549	HMGB1	0.254122	0.014237
GFP-OE_vs_A549	FAM107B	0.250082	0.0143408
GFP-OE_vs_A549	CYCS	-0.345805	0.0143807
GFP-OE_vs_A549	PARP9	-0.415822	0.0144309
GFP-OE_vs_A549	CD44	-0.197036	0.0144342
GFP-OE_vs_A549	POC1B-GALNT4	-1.34628	0.0144401
GFP-OE_vs_A549	CLSPN	0.644697	0.0144869
GFP-OE_vs_A549	TSPAN17	-0.306642	0.0145081
GFP-OE_vs_A549	BDP1	0.331915	0.0145081
GFP-OE_vs_A549	FGL1	-0.365944	0.01462
GFP-OE_vs_A549	CAPNS1	-0.224938	0.01462
GFP-OE_vs_A549	CFLAR	0.336723	0.01462
GFP-OE_vs_A549	AGTR1	0.696325	0.01462
GFP-OE_vs_A549	TBXAS1	-0.59092	0.0146357
GFP-OE_vs_A549	ITIH2	-0.415374	0.0146357
GFP-OE_vs_A549	PTMS	-0.331774	0.0146357
GFP-OE_vs_A549	SLC51B	-0.521116	0.0146868
GFP-OE_vs_A549	PNPLA2	-0.391575	0.0146868
GFP-OE_vs_A549	CWC22	0.449789	0.0147242
GFP-OE_vs_A549	SANBR	0.484601	0.0147242
GFP-OE_vs_A549	RFLNB	0.607339	0.0147242
GFP-OE_vs_A549	DSE	0.90678	0.0147242
GFP-OE_vs_A549	EXOSC2	0.429126	0.0147567
GFP-OE_vs_A549	SEC31A	-0.243527	0.0147649
GFP-OE_vs_A549	CUL3	0.322144	0.0150318
GFP-OE_vs_A549	CAMK1	-0.614322	0.015036
GFP-OE_vs_A549	MIR31HG	-0.624941	0.0152094
GFP-OE_vs_A549	GPX1	-0.431871	0.0152179
GFP-OE_vs_A549	NDUFS4	-0.51171	0.0152229
GFP-OE_vs_A549	UNC13B	-0.264008	0.0152504
GFP-OE_vs_A549	PRC1	0.39619	0.0153018
GFP-OE_vs_A549	ARHGAP44	0.97479	0.015352
GFP-OE_vs_A549	AMOTL1	0.309046	0.0153603
GFP-OE_vs_A549	LOC107986558	1.45002	0.0153806
GFP-OE_vs_A549	SCAT8	-1.33924	0.0154345
GFP-OE_vs_A549	PFAS	0.3631	0.0154686
GFP-OE_vs_A549	HSD17B10	-0.296809	0.0155156
GFP-OE_vs_A549	TRIM37	0.353247	0.015522
GFP-OE_vs_A549	TACC2	0.27355	0.0155304
GFP-OE_vs_A549	XRCC2	0.793371	0.0156822
GFP-OE_vs_A549	MAP3K9-DT	1.23524	0.0158253
GFP-OE_vs_A549	ZNF302	0.456741	0.0158919
GFP-OE_vs_A549	BTG3	0.461759	0.0158932
GFP-OE_vs_A549	UQCRFS1	-0.249011	0.015964
GFP-OE_vs_A549	SPARC	-2.69598	0.0160068
GFP-OE_vs_A549	CTSV	0.967155	0.0160068
GFP-OE_vs_A549	NFIX	-0.486511	0.0160171
GFP-OE_vs_A549	EEA1	-0.411953	0.0160652
GFP-OE_vs_A549	MBOAT2	0.464771	0.016069
GFP-OE_vs_A549	ACP2	-0.46622	0.0161996
GFP-OE_vs_A549	SIN3A	0.306804	0.0163078
GFP-OE_vs_A549	LGMN	0.311494	0.0163078
GFP-OE_vs_A549	CCT7	0.220211	0.0163602
GFP-OE_vs_A549	PLEK2	1.35094	0.0163602
GFP-OE_vs_A549	MCM8	0.407534	0.0164286
GFP-OE_vs_A549	PDGFD	-0.381066	0.0164881
GFP-OE_vs_A549	MAN2B1	-0.470383	0.0165328
GFP-OE_vs_A549	RABL2A	0.827493	0.0165453
GFP-OE_vs_A549	WIF1	3.23195	0.0165495
GFP-OE_vs_A549	CRACR2A	1.21205	0.0166335
GFP-OE_vs_A549	VASN	-0.822109	0.0166863
GFP-OE_vs_A549	MAP3K21	0.461621	0.0166863
GFP-OE_vs_A549	GUK1	-0.512372	0.0167518
GFP-OE_vs_A549	CTIF	-0.535043	0.0168567
GFP-OE_vs_A549	SYT12	-1.19149	0.0169051
GFP-OE_vs_A549	TRIM24	-0.350994	0.0169134
GFP-OE_vs_A549	SLC6A9	-0.875093	0.0169303
GFP-OE_vs_A549	TC2N	-0.340074	0.0169303
GFP-OE_vs_A549	NNT	-0.319456	0.0169303
GFP-OE_vs_A549	SRPRA	-0.27121	0.0169303
GFP-OE_vs_A549	WARS1	-0.287089	0.016973
GFP-OE_vs_A549	SELENOI	0.247902	0.0169924
GFP-OE_vs_A549	ILVBL	-0.439641	0.0170241
GFP-OE_vs_A549	LINC01833	1.06138	0.0170786
GFP-OE_vs_A549	NPTXR	-0.465917	0.017114
GFP-OE_vs_A549	CPPED1	-0.279367	0.017114
GFP-OE_vs_A549	NOP58	0.301715	0.017114
GFP-OE_vs_A549	SLC22A18	-0.580843	0.0171297
GFP-OE_vs_A549	GLB1	-0.243482	0.0171297
GFP-OE_vs_A549	SH2D4A	0.331416	0.0171297
GFP-OE_vs_A549	GSDMB	1.13924	0.0171297
GFP-OE_vs_A549	TMED10	-0.227596	0.0172909
GFP-OE_vs_A549	GMPPB	-0.397646	0.0173208
GFP-OE_vs_A549	KIF13B	0.313987	0.0173208
GFP-OE_vs_A549	GUCY1A2	0.706163	0.0173265
GFP-OE_vs_A549	ARHGAP23	-0.563924	0.0174561
GFP-OE_vs_A549	CRAT	-0.356319	0.0174673
GFP-OE_vs_A549	LOC100505498	-2.2142	0.0175266
GFP-OE_vs_A549	NRP1	-0.274419	0.0175266
GFP-OE_vs_A549	SNHG1	0.514864	0.017651
GFP-OE_vs_A549	CPSF3	0.285719	0.0176556
GFP-OE_vs_A549	VPS13D	-0.337191	0.0176809
GFP-OE_vs_A549	GNA13	0.30139	0.0176809
GFP-OE_vs_A549	FAM161A	0.716053	0.0176818
GFP-OE_vs_A549	SNX22	-0.32906	0.0177142
GFP-OE_vs_A549	ARL5B	0.306362	0.0177142
GFP-OE_vs_A549	GFRA1	-1.36863	0.0177149
GFP-OE_vs_A549	PRKCI	0.304363	0.0177149
GFP-OE_vs_A549	COA3	-0.386012	0.0177158
GFP-OE_vs_A549	ALX4	-1.33622	0.0177933
GFP-OE_vs_A549	ARRDC2	0.406343	0.0178234
GFP-OE_vs_A549	SKIL	0.308675	0.0178254
GFP-OE_vs_A549	SERTAD2	0.470011	0.0178254
GFP-OE_vs_A549	ACVR2B	0.572958	0.0178254
GFP-OE_vs_A549	MACROH2A2	0.365535	0.0178419
GFP-OE_vs_A549	MUC13	-0.292995	0.0178614
GFP-OE_vs_A549	DHRSX	-0.392466	0.0179899
GFP-OE_vs_A549	ZNF160	0.756297	0.0180134
GFP-OE_vs_A549	GJB1	-0.772578	0.0180649
GFP-OE_vs_A549	ATP6V1H	-0.389661	0.0180649
GFP-OE_vs_A549	ST6GALNAC1	-1.09497	0.0180677
GFP-OE_vs_A549	LAMP2	-0.222949	0.0180677
GFP-OE_vs_A549	DAD1	-0.399793	0.0180878
GFP-OE_vs_A549	MCM3	0.357875	0.0180961
GFP-OE_vs_A549	KRT80	0.459244	0.0180961
GFP-OE_vs_A549	U2SURP	0.24715	0.0182539
GFP-OE_vs_A549	BAD	-0.640481	0.0182677
GFP-OE_vs_A549	SLC22A3	-0.32659	0.0183357
GFP-OE_vs_A549	HYOU1	-0.26743	0.0183392
GFP-OE_vs_A549	GYS1	-0.377699	0.01845
GFP-OE_vs_A549	GNL3	0.303005	0.0185634
GFP-OE_vs_A549	LRP6	0.270054	0.0185685
GFP-OE_vs_A549	CALHM2	-1.17219	0.0185957
GFP-OE_vs_A549	CREBZF	0.299444	0.0185957
GFP-OE_vs_A549	CCNL1	0.475002	0.0185957
GFP-OE_vs_A549	COPS7A	-0.383724	0.0185967
GFP-OE_vs_A549	SPOPL	0.453284	0.0186167
GFP-OE_vs_A549	RNASEK	-0.336045	0.0186314
GFP-OE_vs_A549	ACTR2	0.233643	0.0186314
GFP-OE_vs_A549	SLC52A2	-0.45529	0.0186733
GFP-OE_vs_A549	PALLD	0.328307	0.0187145
GFP-OE_vs_A549	SLC14A1	4.30097	0.0187145
GFP-OE_vs_A549	CASP4	-0.574087	0.0187577
GFP-OE_vs_A549	AP5S1	-0.49237	0.0188022
GFP-OE_vs_A549	RPP25	-0.549218	0.0188631
GFP-OE_vs_A549	MBD4	0.384666	0.0189112
GFP-OE_vs_A549	CCNA2	0.453378	0.0189112
GFP-OE_vs_A549	CST3	-0.364595	0.0189282
GFP-OE_vs_A549	RUSC2	-0.424384	0.018998
GFP-OE_vs_A549	GAS2	1.5065	0.0190465
GFP-OE_vs_A549	CPM	-0.587801	0.0190528
GFP-OE_vs_A549	C1orf122	-0.51751	0.0190528
GFP-OE_vs_A549	IRF6	-0.988361	0.0190896
GFP-OE_vs_A549	GUCD1	-0.324123	0.0192335
GFP-OE_vs_A549	HSPH1	0.262054	0.0192978
GFP-OE_vs_A549	FOLH1	2.25284	0.0193374
GFP-OE_vs_A549	FOSL1	1.09872	0.0194501
GFP-OE_vs_A549	FBL	0.285095	0.0194703
GFP-OE_vs_A549	MAP1LC3B	-0.263194	0.0195084
GFP-OE_vs_A549	CACNA1D	-0.423488	0.019516
GFP-OE_vs_A549	FRY	0.790126	0.0195665
GFP-OE_vs_A549	GTF2IRD2	-0.648143	0.0195909
GFP-OE_vs_A549	TMEM165	-0.304323	0.0195909
GFP-OE_vs_A549	BRCA1	0.442246	0.0195909
GFP-OE_vs_A549	ISYNA1	0.813603	0.0195909
GFP-OE_vs_A549	ZBTB11	0.358824	0.0197594
GFP-OE_vs_A549	MTCO1P12	0.642376	0.0197594
GFP-OE_vs_A549	TECR	-0.3129	0.0198413
GFP-OE_vs_A549	EEF1A1P5	0.674086	0.0199512
GFP-OE_vs_A549	DBNDD2	0.758088	0.019994
GFP-OE_vs_A549	CYP26B1	0.435365	0.0200245
GFP-OE_vs_A549	SOX21	0.802933	0.0200245
GFP-OE_vs_A549	POLQ	0.723386	0.0200671
GFP-OE_vs_A549	SLC39A1	-0.238274	0.0200775
GFP-OE_vs_A549	POGLUT3	0.557265	0.0200775
GFP-OE_vs_A549	IWS1	0.327863	0.0202866
GFP-OE_vs_A549	CHRNA5	0.412916	0.0203207
GFP-OE_vs_A549	TMCO1	-0.382863	0.0203424
GFP-OE_vs_A549	AKT1S1	-0.271429	0.0204495
GFP-OE_vs_A549	TMSB4X	-0.342381	0.0206765
GFP-OE_vs_A549	COX6B1	-0.245884	0.0206765
GFP-OE_vs_A549	PCLAF	0.34221	0.0207065
GFP-OE_vs_A549	FLYWCH2	-0.497927	0.0207698
GFP-OE_vs_A549	ATP1B3	-0.224985	0.0208171
GFP-OE_vs_A549	P3H2	0.451142	0.0208539
GFP-OE_vs_A549	GABRA5	-0.407471	0.0208616
GFP-OE_vs_A549	C3orf80	-1.13033	0.0208665
GFP-OE_vs_A549	VWA7	-0.803653	0.0208665
GFP-OE_vs_A549	DECR2	-0.581969	0.0209432
GFP-OE_vs_A549	LOC107987228	-0.574975	0.021003
GFP-OE_vs_A549	PPFIBP2	0.353583	0.021003
GFP-OE_vs_A549	STXBP1	0.367803	0.021003
GFP-OE_vs_A549	CITED4	-1.08445	0.0210168
GFP-OE_vs_A549	MFN2	-0.271282	0.02103
GFP-OE_vs_A549	RAB15	0.237669	0.0210409
GFP-OE_vs_A549	ATRNL1	1.60223	0.0210409
GFP-OE_vs_A549	WDHD1	0.554668	0.0210514
GFP-OE_vs_A549	CLUH	-0.274387	0.0211558
GFP-OE_vs_A549	SRGAP1	-0.460615	0.0211656
GFP-OE_vs_A549	RTL8A	-0.401104	0.0213973
GFP-OE_vs_A549	MYEF2	0.474521	0.0214169
GFP-OE_vs_A549	EFR3B	0.845429	0.0214792
GFP-OE_vs_A549	ZG16B	-1.98251	0.0214928
GFP-OE_vs_A549	LOC105370064	-2.40231	0.0215249
GFP-OE_vs_A549	ALG3	-0.443226	0.0215507
GFP-OE_vs_A549	PPP2R2C	0.372066	0.0216766
GFP-OE_vs_A549	PIGT	-0.287181	0.0216784
GFP-OE_vs_A549	SLC38A2	0.220956	0.0217694
GFP-OE_vs_A549	SORD	0.32577	0.0218557
GFP-OE_vs_A549	QPRT	0.572632	0.0218674
GFP-OE_vs_A549	RCC2	0.302953	0.0219988
GFP-OE_vs_A549	LOC101929185	1.30202	0.0219988
GFP-OE_vs_A549	CA5B	-0.583655	0.0220519
GFP-OE_vs_A549	USF2	-0.266481	0.0220519
GFP-OE_vs_A549	VCP	-0.1884	0.0220817
GFP-OE_vs_A549	DCAF10	-0.412224	0.0221388
GFP-OE_vs_A549	KIF23	0.427723	0.0221398
GFP-OE_vs_A549	MAP3K14	0.519671	0.0221403
GFP-OE_vs_A549	DYNC1I2	0.291782	0.022228
GFP-OE_vs_A549	PPA2	-0.720732	0.0223185
GFP-OE_vs_A549	NRCAM	-0.372077	0.0223185
GFP-OE_vs_A549	CMTM3	0.417078	0.0223185
GFP-OE_vs_A549	TMEM205	-0.338135	0.0224745
GFP-OE_vs_A549	MAGEH1	-0.632202	0.0227108
GFP-OE_vs_A549	PCDHAC2	0.58262	0.0227508
GFP-OE_vs_A549	PLPPR2	-0.558511	0.0227897
GFP-OE_vs_A549	ADPRS	-0.598175	0.0227915
GFP-OE_vs_A549	PLXNB1	-0.346188	0.0227915
GFP-OE_vs_A549	COX5A	-0.295756	0.0227915
GFP-OE_vs_A549	EIF6	-0.285074	0.0228118
GFP-OE_vs_A549	INTS8	0.339016	0.0228368
GFP-OE_vs_A549	ASAP3	-0.717366	0.0228797
GFP-OE_vs_A549	SPHK2	-0.614761	0.0228829
GFP-OE_vs_A549	ST3GAL4	-0.504157	0.0229635
GFP-OE_vs_A549	DLGAP4	-0.322394	0.023016
GFP-OE_vs_A549	REXO2	0.361707	0.023016
GFP-OE_vs_A549	ZWILCH	0.338056	0.0230304
GFP-OE_vs_A549	GOT2	-0.222812	0.0230307
GFP-OE_vs_A549	RANBP2	0.237878	0.0231368
GFP-OE_vs_A549	ERO1A	0.252576	0.0231774
GFP-OE_vs_A549	GACAT2	-0.75378	0.0232122
GFP-OE_vs_A549	ACSL4	-0.408032	0.0232513
GFP-OE_vs_A549	LINC01270	0.785699	0.023322
GFP-OE_vs_A549	IGF2BP3	0.32777	0.0233617
GFP-OE_vs_A549	ABCG1	-0.545916	0.023384
GFP-OE_vs_A549	IGFBP5	0.631018	0.0234637
GFP-OE_vs_A549	MPDZ	0.326917	0.0234906
GFP-OE_vs_A549	EPS8	0.280274	0.023561
GFP-OE_vs_A549	EFCAB2	-0.746433	0.0235957
GFP-OE_vs_A549	BUB1B	0.503437	0.0235957
GFP-OE_vs_A549	UHRF1	0.516937	0.0235957
GFP-OE_vs_A549	COX7B	-0.702517	0.0236614
GFP-OE_vs_A549	CALR	-0.191002	0.0237403
GFP-OE_vs_A549	RDH10	0.233884	0.0237403
GFP-OE_vs_A549	RAD21	0.235147	0.0238393
GFP-OE_vs_A549	EMP2	0.342001	0.0238739
GFP-OE_vs_A549	LOC112268432	0.438663	0.0238739
GFP-OE_vs_A549	USP40	0.331544	0.023908
GFP-OE_vs_A549	CCNB1	0.387742	0.023908
GFP-OE_vs_A549	ORC6	0.583277	0.023908
GFP-OE_vs_A549	BMP7	2.67723	0.023908
GFP-OE_vs_A549	ILK	-0.275571	0.0240247
GFP-OE_vs_A549	TMEM87B	0.357006	0.0241065
GFP-OE_vs_A549	CIAO2A	-0.389805	0.0242154
GFP-OE_vs_A549	SELENOS	-0.287711	0.0244725
GFP-OE_vs_A549	CYS1	1.05345	0.0244725
GFP-OE_vs_A549	JMJD1C	0.351788	0.0245649
GFP-OE_vs_A549	LOC124901892	2.76508	0.0246165
GFP-OE_vs_A549	VAV2	0.39558	0.0247397
GFP-OE_vs_A549	TRIM31	-0.474806	0.0250972
GFP-OE_vs_A549	OSTC	-0.462638	0.0250981
GFP-OE_vs_A549	RBFOX3	0.418034	0.0250981
GFP-OE_vs_A549	PLA2G2A	-1.79813	0.0252461
GFP-OE_vs_A549	PRKX	0.464922	0.0252773
GFP-OE_vs_A549	EHD1	-0.334073	0.0253295
GFP-OE_vs_A549	CST4	3.62142	0.0255908
GFP-OE_vs_A549	WDR6	-0.263881	0.0257975
GFP-OE_vs_A549	JCHAIN	-1.50969	0.0258399
GFP-OE_vs_A549	TRIAP1	0.326748	0.0259749
GFP-OE_vs_A549	ZNF275	-0.509994	0.02616
GFP-OE_vs_A549	ADGRL3	-1.39184	0.0262254
GFP-OE_vs_A549	DTX3L	-0.381451	0.0262409
GFP-OE_vs_A549	CPSF6	0.319207	0.0263705
GFP-OE_vs_A549	TXNDC11	-0.395291	0.0263771
GFP-OE_vs_A549	UBXN4	0.275038	0.0263992
GFP-OE_vs_A549	MTFP1	-0.525163	0.0265166
GFP-OE_vs_A549	ARRB2	-0.266958	0.0265166
GFP-OE_vs_A549	ENTR1	0.399978	0.0265271
GFP-OE_vs_A549	ARMH4	2.32364	0.0265425
GFP-OE_vs_A549	KCNE3	-0.724228	0.026554
GFP-OE_vs_A549	IER5	0.36263	0.026558
GFP-OE_vs_A549	PMAIP1	0.49615	0.0266405
GFP-OE_vs_A549	LHPP	-0.438682	0.0266532
GFP-OE_vs_A549	ZNF799	1.53428	0.0266639
GFP-OE_vs_A549	METTL16	0.29907	0.0268686
GFP-OE_vs_A549	MRPL34	-0.442577	0.0269012
GFP-OE_vs_A549	JMJD8	-0.328911	0.0269985
GFP-OE_vs_A549	NUBP2	-0.432582	0.0270995
GFP-OE_vs_A549	ARGLU1	0.386142	0.0270995
GFP-OE_vs_A549	ASB4	-0.751361	0.02713
GFP-OE_vs_A549	TOP1MT	0.378126	0.02713
GFP-OE_vs_A549	TNS1	-0.360531	0.0271803
GFP-OE_vs_A549	ENTPD5	-0.384105	0.0271857
GFP-OE_vs_A549	RASA4	0.897467	0.0275226
GFP-OE_vs_A549	CACYBP	0.292254	0.0275745
GFP-OE_vs_A549	RANBP1	0.262187	0.0276602
GFP-OE_vs_A549	FRYL	0.400539	0.0276602
GFP-OE_vs_A549	GAPDH	-0.225302	0.0276817
GFP-OE_vs_A549	ENTPD2	0.637138	0.0278907
GFP-OE_vs_A549	YJEFN3	2.5346	0.0280484
GFP-OE_vs_A549	SEC23A	-0.221516	0.0280602
GFP-OE_vs_A549	TMEM179B	-0.392718	0.0281617
GFP-OE_vs_A549	TANC2	-0.352301	0.0281617
GFP-OE_vs_A549	SRPRB	-0.261394	0.0281617
GFP-OE_vs_A549	AKAP12	0.383731	0.0281983
GFP-OE_vs_A549	COQ9	-0.321646	0.0283078
GFP-OE_vs_A549	CDIPT	-0.272897	0.028353
GFP-OE_vs_A549	TSPAN6	-0.356401	0.0283607
GFP-OE_vs_A549	DNA2	0.478579	0.0284177
GFP-OE_vs_A549	NAXE	-0.318823	0.0284419
GFP-OE_vs_A549	ERCC6L2	0.525224	0.0285434
GFP-OE_vs_A549	PCNX2	0.461022	0.0287029
GFP-OE_vs_A549	COMMD8	-0.56232	0.0287135
GFP-OE_vs_A549	C4orf46	0.611236	0.0287945
GFP-OE_vs_A549	TMEM80	-0.516629	0.0288547
GFP-OE_vs_A549	LOC105374535	-2.9318	0.0288792
GFP-OE_vs_A549	SLC39A10	0.245243	0.0288927
GFP-OE_vs_A549	PRDX4	-0.344795	0.0290247
GFP-OE_vs_A549	SVIP	0.424928	0.0290247
GFP-OE_vs_A549	BCL2L2-PABPN1	1.27745	0.0290247
GFP-OE_vs_A549	PTK6	-1.57117	0.029059
GFP-OE_vs_A549	ETFB	-0.345382	0.029059
GFP-OE_vs_A549	RRM2B	0.248924	0.0290672
GFP-OE_vs_A549	SOX21-AS1	0.822727	0.0291167
GFP-OE_vs_A549	ZHX3	-0.535009	0.0292432
GFP-OE_vs_A549	SCNN1B	2.05176	0.029255
GFP-OE_vs_A549	TSPAN7	0.991774	0.0292971
GFP-OE_vs_A549	PDE1C	-0.392922	0.0293882
GFP-OE_vs_A549	RASSF5	0.8487	0.0294032
GFP-OE_vs_A549	RAB10	0.236652	0.0294757
GFP-OE_vs_A549	IGFBP3	-0.261423	0.0295908
GFP-OE_vs_A549	NFE2L3	0.701985	0.0295908
GFP-OE_vs_A549	KIF4A	0.472654	0.0296547
GFP-OE_vs_A549	TFEC	0.743849	0.0296914
GFP-OE_vs_A549	DCAF8	-0.248896	0.0297231
GFP-OE_vs_A549	CLIC1	-0.234701	0.0297954
GFP-OE_vs_A549	GNPTG	-0.392519	0.0298017
GFP-OE_vs_A549	POLRMT	-0.369619	0.0298131
GFP-OE_vs_A549	FAM234A	-0.294932	0.0298274
GFP-OE_vs_A549	DHCR7	-0.323169	0.0299424
GFP-OE_vs_A549	ZNFX1	-0.272615	0.0299424
GFP-OE_vs_A549	TPM3	0.193212	0.0299424
GFP-OE_vs_A549	MRPS18B	-0.325597	0.0299571
GFP-OE_vs_A549	ABLIM3	-0.825017	0.0302462
GFP-OE_vs_A549	H2AJ	-0.386617	0.0302462
GFP-OE_vs_A549	STAM2	0.313845	0.0302462
GFP-OE_vs_A549	NAALADL2	-1.86024	0.0303452
GFP-OE_vs_A549	SCAMP2	-0.29998	0.0303897
GFP-OE_vs_A549	PLP2	-0.233279	0.0304876
GFP-OE_vs_A549	PDXDC1	-0.215598	0.0305314
GFP-OE_vs_A549	NUP88	0.281753	0.0305314
GFP-OE_vs_A549	NDUFA11	-0.377582	0.030664
GFP-OE_vs_A549	ATP5MG	-0.365459	0.030664
GFP-OE_vs_A549	YIF1A	-0.356255	0.030664
GFP-OE_vs_A549	ZNF146	0.241065	0.0307607
GFP-OE_vs_A549	TAPBP	-0.32251	0.0309905
GFP-OE_vs_A549	PRKAA2	0.435306	0.031063
GFP-OE_vs_A549	AACS	-0.275802	0.0312137
GFP-OE_vs_A549	NDST2	-0.635312	0.0312171
GFP-OE_vs_A549	SIGMAR1	-0.286074	0.0312591
GFP-OE_vs_A549	UQCR11	-0.429729	0.0313045
GFP-OE_vs_A549	GBA	-0.311981	0.0313114
GFP-OE_vs_A549	DGAT1	-0.501032	0.0316262
GFP-OE_vs_A549	SUSD2	-0.63164	0.0317735
GFP-OE_vs_A549	AGRN	-0.32172	0.0317735
GFP-OE_vs_A549	GOLGA8B	0.623129	0.0317735
GFP-OE_vs_A549	CCDC88C	0.709745	0.0317735
GFP-OE_vs_A549	FAM239C	1.34685	0.0317735
GFP-OE_vs_A549	SH3BGRL3	-0.452435	0.031949
GFP-OE_vs_A549	GTF3C5	0.322155	0.0319586
GFP-OE_vs_A549	ATP6V1E1	-0.282875	0.0320749
GFP-OE_vs_A549	STAT4	0.638344	0.0321314
GFP-OE_vs_A549	YKT6	-0.219896	0.0323221
GFP-OE_vs_A549	SERPINB1	-0.232251	0.0323859
GFP-OE_vs_A549	SNRPD2	0.216907	0.0323859
GFP-OE_vs_A549	MEIS2	-0.521526	0.0324692
GFP-OE_vs_A549	CIB1	-0.348912	0.0324692
GFP-OE_vs_A549	ACTA2	0.47353	0.0324699
GFP-OE_vs_A549	NFS1	-0.320299	0.0325507
GFP-OE_vs_A549	FTL	-0.221323	0.0329628
GFP-OE_vs_A549	SMG9	-0.34738	0.0329744
GFP-OE_vs_A549	TMCC1	0.304334	0.0330237
GFP-OE_vs_A549	UGGT1	0.275969	0.0332906
GFP-OE_vs_A549	SUMF2	-0.279281	0.0334758
GFP-OE_vs_A549	QSOX2	0.450236	0.0334758
GFP-OE_vs_A549	ACY3	-1.34087	0.0337429
GFP-OE_vs_A549	SLC3A1	0.298304	0.0337429
GFP-OE_vs_A549	RPL12	0.283716	0.0337923
GFP-OE_vs_A549	RHBDD1	0.586969	0.0338465
GFP-OE_vs_A549	LOC124901277	-0.479853	0.0340178
GFP-OE_vs_A549	RFWD3	0.353697	0.0340178
GFP-OE_vs_A549	CMBL	0.303618	0.0341901
GFP-OE_vs_A549	PRR7	-1.01803	0.0342035
GFP-OE_vs_A549	SMN1	0.365723	0.0342035
GFP-OE_vs_A549	ARL17A	0.608944	0.0342782
GFP-OE_vs_A549	SBDS	-0.362059	0.034279
GFP-OE_vs_A549	CLASP1	0.341337	0.0342961
GFP-OE_vs_A549	BDH1	-0.853735	0.0342962
GFP-OE_vs_A549	FAM98A	-0.272952	0.0343271
GFP-OE_vs_A549	RRM2	0.332227	0.0343271
GFP-OE_vs_A549	SMURF2	0.393855	0.0343271
GFP-OE_vs_A549	LOC124902719	0.90752	0.0343271
GFP-OE_vs_A549	NDUFB11	-0.374707	0.0343488
GFP-OE_vs_A549	ACTR3	0.222044	0.0343488
GFP-OE_vs_A549	XDH	0.908174	0.0343488
GFP-OE_vs_A549	PGAM1	-0.181622	0.0343531
GFP-OE_vs_A549	WIZ	-0.423223	0.0343997
GFP-OE_vs_A549	HDAC1	0.216033	0.0343997
GFP-OE_vs_A549	PPWD1	0.436011	0.0345298
GFP-OE_vs_A549	AURKAIP1	-0.399104	0.0345449
GFP-OE_vs_A549	PCDH1	0.726781	0.0345449
GFP-OE_vs_A549	LOC101928344	1.44995	0.0345449
GFP-OE_vs_A549	LSM14A	0.220364	0.034559
GFP-OE_vs_A549	EHBP1	0.212021	0.0346261
GFP-OE_vs_A549	EPS8L3	-0.547958	0.0346475
GFP-OE_vs_A549	HPD	-1.09451	0.0346954
GFP-OE_vs_A549	LRATD2	0.318438	0.0347978
GFP-OE_vs_A549	ACTR1A	-0.261697	0.0349666
GFP-OE_vs_A549	RCC1L	-0.279305	0.0351033
GFP-OE_vs_A549	TMEM208	-0.453846	0.0351418
GFP-OE_vs_A549	BSCL2	-0.614189	0.0355556
GFP-OE_vs_A549	CCDC74B	2.3576	0.0355818
GFP-OE_vs_A549	DOCK9	-0.343849	0.0356409
GFP-OE_vs_A549	FCGBP	0.766174	0.0361355
GFP-OE_vs_A549	CCP110	0.495657	0.0361428
GFP-OE_vs_A549	ATAD2	0.315609	0.0361943
GFP-OE_vs_A549	FEN1	0.324068	0.0361943
GFP-OE_vs_A549	C2orf72	0.345669	0.0361943
GFP-OE_vs_A549	TIMP2	-0.327365	0.0361956
GFP-OE_vs_A549	NGEF	0.655642	0.0361956
GFP-OE_vs_A549	SLF1	0.656565	0.0361956
GFP-OE_vs_A549	MDH2	-0.225547	0.0362938
GFP-OE_vs_A549	SELENOO	-0.548383	0.03638
GFP-OE_vs_A549	ACY1	-0.417671	0.03638
GFP-OE_vs_A549	NLN	0.22909	0.03638
GFP-OE_vs_A549	MLLT10	0.349348	0.03638
GFP-OE_vs_A549	GTF2IRD1	-0.398561	0.0367497
GFP-OE_vs_A549	RDH11	-0.246264	0.0367497
GFP-OE_vs_A549	FBXO22	0.282896	0.0368583
GFP-OE_vs_A549	PDHA1	-0.207502	0.0368648
GFP-OE_vs_A549	MAGT1	-0.261265	0.0370295
GFP-OE_vs_A549	ETFRF1	-0.581378	0.0371355
GFP-OE_vs_A549	INTS2	0.354647	0.0374778
GFP-OE_vs_A549	CPTP	-0.670029	0.0375337
GFP-OE_vs_A549	CDK1	0.295789	0.0376068
GFP-OE_vs_A549	LOC124904222	-1.21263	0.0376764
GFP-OE_vs_A549	CARHSP1	-0.274609	0.0381641
GFP-OE_vs_A549	NDUFB2	-0.413398	0.0381653
GFP-OE_vs_A549	CISD2	-0.376354	0.0384545
GFP-OE_vs_A549	PPP1R14B-AS1	-0.999886	0.0385907
GFP-OE_vs_A549	MUC5B	-0.56511	0.0386258
GFP-OE_vs_A549	ZNF525	2.03889	0.0387542
GFP-OE_vs_A549	COBL	0.350534	0.0388441
GFP-OE_vs_A549	NCL	0.259563	0.0389017
GFP-OE_vs_A549	TMX2	-0.243303	0.0389359
GFP-OE_vs_A549	CDKL5	0.484279	0.0391219
GFP-OE_vs_A549	SNORD116@	-0.763032	0.0392967
GFP-OE_vs_A549	RPS18	0.28433	0.0393724
GFP-OE_vs_A549	ATP6V1A	-0.234888	0.0394521
GFP-OE_vs_A549	KYAT3	-0.4502	0.0395791
GFP-OE_vs_A549	ABHD2	0.30048	0.0395791
GFP-OE_vs_A549	CAPZA2	-0.395729	0.0396458
GFP-OE_vs_A549	TEN1-CDK3	1.07205	0.0396533
GFP-OE_vs_A549	PLEKHG4B	1.68567	0.0396617
GFP-OE_vs_A549	GIGYF2	0.309319	0.0396918
GFP-OE_vs_A549	OSTM1	-0.425389	0.0397221
GFP-OE_vs_A549	UBL5	-0.350829	0.0397221
GFP-OE_vs_A549	MYO15B	-0.291184	0.0397221
GFP-OE_vs_A549	KIAA0930	-0.258448	0.0397968
GFP-OE_vs_A549	CRIP3	-1.4023	0.0399779
GFP-OE_vs_A549	LONP1	-0.278212	0.0399912
GFP-OE_vs_A549	PRKD3	0.432379	0.0400117
GFP-OE_vs_A549	ATP5PO	-0.343046	0.0400238
GFP-OE_vs_A549	TUFM	-0.252271	0.0400238
GFP-OE_vs_A549	MFSD5	-0.391433	0.0401362
GFP-OE_vs_A549	ZNF558	0.514024	0.0401366
GFP-OE_vs_A549	SEC24C	-0.206289	0.0401368
GFP-OE_vs_A549	NDUFB5	-0.354022	0.0403898
GFP-OE_vs_A549	CREB3L1	0.819457	0.0404545
GFP-OE_vs_A549	ZNF226	-0.556164	0.0404597
GFP-OE_vs_A549	CNTRL	0.595303	0.0404872
GFP-OE_vs_A549	MAF1	-0.316765	0.0405914
GFP-OE_vs_A549	MGRN1	-0.285581	0.0406363
GFP-OE_vs_A549	MSRB3	-0.321577	0.0406885
GFP-OE_vs_A549	CPD	0.207886	0.0406885
GFP-OE_vs_A549	POU2F1	0.39006	0.0406885
GFP-OE_vs_A549	RPS6KB1	0.33245	0.0408656
GFP-OE_vs_A549	LMO7	0.279013	0.0409216
GFP-OE_vs_A549	HTRA1	-0.286603	0.0409299
GFP-OE_vs_A549	EIF2AK4	0.294001	0.0409368
GFP-OE_vs_A549	ANKRD40	0.315406	0.0410579
GFP-OE_vs_A549	SGO2	0.501758	0.041379
GFP-OE_vs_A549	AVPI1	-0.334953	0.0414876
GFP-OE_vs_A549	TICRR	0.543209	0.0414876
GFP-OE_vs_A549	TUBD1	0.685664	0.0414876
GFP-OE_vs_A549	ARAF	-0.326764	0.0415174
GFP-OE_vs_A549	FKBP8	-0.30238	0.0415272
GFP-OE_vs_A549	ZRANB3	0.574624	0.0415323
GFP-OE_vs_A549	CEP290	0.381497	0.041553
GFP-OE_vs_A549	ARHGEF37	-0.647096	0.0415898
GFP-OE_vs_A549	RPS10-NUDT3	-3.53714	0.0416163
GFP-OE_vs_A549	SARAF	-0.182493	0.0416736
GFP-OE_vs_A549	OLFML2A	0.820705	0.0416896
GFP-OE_vs_A549	MRPL36	-0.473604	0.0417745
GFP-OE_vs_A549	TPCN1	-0.244633	0.0417745
GFP-OE_vs_A549	AZIN1	0.219534	0.0417939
GFP-OE_vs_A549	STON2	0.527627	0.0419616
GFP-OE_vs_A549	PIGO	-0.320743	0.0420782
GFP-OE_vs_A549	TPX2	0.458548	0.0421454
GFP-OE_vs_A549	EIF4E3	0.477309	0.0426248
GFP-OE_vs_A549	MAN2A1	0.253669	0.0427189
GFP-OE_vs_A549	C11orf24	-0.370625	0.0427253
GFP-OE_vs_A549	PDHB	-0.227453	0.0427253
GFP-OE_vs_A549	HEATR5A	0.210668	0.0427253
GFP-OE_vs_A549	TEX261	-0.257928	0.0428027
GFP-OE_vs_A549	ARHGAP5	0.222178	0.0428027
GFP-OE_vs_A549	ZNF260	0.350774	0.0428027
GFP-OE_vs_A549	ASF1B	0.526246	0.0429242
GFP-OE_vs_A549	PRKAR2B	0.599338	0.0429872
GFP-OE_vs_A549	SCAMP4	-0.371265	0.0429917
GFP-OE_vs_A549	RHOV	-0.3122	0.0431424
GFP-OE_vs_A549	WDR12	0.315209	0.0431777
GFP-OE_vs_A549	MKKS	-0.315484	0.0433116
GFP-OE_vs_A549	NUP214	0.329251	0.0433116
GFP-OE_vs_A549	SRSF12	1.74842	0.0433499
GFP-OE_vs_A549	ABLIM1	-0.299113	0.043391
GFP-OE_vs_A549	TSPAN14	0.254973	0.0434127
GFP-OE_vs_A549	HECTD3	-0.346989	0.0437928
GFP-OE_vs_A549	DENND2D	0.678138	0.0438585
GFP-OE_vs_A549	PPP1R11	-0.308949	0.0439854
GFP-OE_vs_A549	SMAD9	1.44683	0.0440965
GFP-OE_vs_A549	PARP10	-1.58405	0.0442191
GFP-OE_vs_A549	BPNT1	-0.400753	0.0442191
GFP-OE_vs_A549	ELOF1	-0.373007	0.0442191
GFP-OE_vs_A549	MED1	0.290524	0.0442191
GFP-OE_vs_A549	EVPL	0.437801	0.0442191
GFP-OE_vs_A549	WSB2	-0.278398	0.0442964
GFP-OE_vs_A549	RELA	-0.315612	0.0443606
GFP-OE_vs_A549	SNRPB	0.208067	0.0444813
GFP-OE_vs_A549	LAMTOR5	-0.331401	0.044492
GFP-OE_vs_A549	UBQLN1	0.212088	0.044492
GFP-OE_vs_A549	INSL4	-0.665876	0.0444944
GFP-OE_vs_A549	NCKAP5	-0.6181	0.0444944
GFP-OE_vs_A549	RWDD1	-0.45424	0.0444944
GFP-OE_vs_A549	COX14	-0.417624	0.0444944
GFP-OE_vs_A549	TMBIM4	-0.386373	0.0444944
GFP-OE_vs_A549	PVR	-0.318635	0.0444944
GFP-OE_vs_A549	IDH3A	-0.260057	0.0444944
GFP-OE_vs_A549	AP2A1	-0.246758	0.0444944
GFP-OE_vs_A549	CPA6	1.55187	0.0444944
GFP-OE_vs_A549	INAFM1	2.98268	0.0444944
GFP-OE_vs_A549	PLIN2	-0.348934	0.0444996
GFP-OE_vs_A549	FAM111B	0.511218	0.0447321
GFP-OE_vs_A549	CNOT9	0.411608	0.044889
GFP-OE_vs_A549	ACSS3	1.11864	0.044889
GFP-OE_vs_A549	DUSP4	0.199841	0.0448913
GFP-OE_vs_A549	SLC12A7	-0.308703	0.0449782
GFP-OE_vs_A549	JOSD2	-0.553655	0.0450487
GFP-OE_vs_A549	VLDLR	-0.485575	0.0451086
GFP-OE_vs_A549	GNG12	-0.230413	0.0451086
GFP-OE_vs_A549	TGFBR3	0.460004	0.0451263
GFP-OE_vs_A549	KLHL4	-0.715002	0.0452317
GFP-OE_vs_A549	MAPKAP1	0.245479	0.0452317
GFP-OE_vs_A549	DEPDC1	0.497127	0.0452317
GFP-OE_vs_A549	MGST2	-0.377853	0.0452359
GFP-OE_vs_A549	MED13	0.267915	0.0453399
GFP-OE_vs_A549	EBF4	0.638203	0.0453728
GFP-OE_vs_A549	LOC105372524	1.65532	0.0454561
GFP-OE_vs_A549	APRT	-0.341544	0.0457772
GFP-OE_vs_A549	UROD	-0.389333	0.0457874
GFP-OE_vs_A549	ZNF185	0.439484	0.0457874
GFP-OE_vs_A549	HSPD1	0.224454	0.0458909
GFP-OE_vs_A549	ENDOV	-0.535825	0.0459084
GFP-OE_vs_A549	ACVR1B	0.276481	0.0459148
GFP-OE_vs_A549	DUSP6	0.543496	0.0459473
GFP-OE_vs_A549	MPG	-0.451231	0.0459738
GFP-OE_vs_A549	SPDEF	-0.42986	0.045987
GFP-OE_vs_A549	NOB1	0.250021	0.045987
GFP-OE_vs_A549	ESRP1	1.15896	0.0460104
GFP-OE_vs_A549	PLK4	0.694866	0.0460232
GFP-OE_vs_A549	XK	0.803015	0.0460232
GFP-OE_vs_A549	ATL2	0.251948	0.0462231
GFP-OE_vs_A549	SLC25A5	-0.176162	0.046397
GFP-OE_vs_A549	UFC1	-0.27415	0.0464377
GFP-OE_vs_A549	PI4KA	-0.293407	0.0465394
GFP-OE_vs_A549	MBOAT7	-0.277741	0.0465394
GFP-OE_vs_A549	LINC02210	0.526063	0.0465394
GFP-OE_vs_A549	PSD3	0.320362	0.0465964
GFP-OE_vs_A549	VGF	-2.12753	0.0466191
GFP-OE_vs_A549	RPS6KB2	-0.399703	0.0466191
GFP-OE_vs_A549	LGSN	-0.247889	0.0466191
GFP-OE_vs_A549	TMEM9	-0.294039	0.046692
GFP-OE_vs_A549	NCOR1	0.209419	0.0468168
GFP-OE_vs_A549	NXN	-0.687583	0.0468882
GFP-OE_vs_A549	STRN	0.316849	0.0469293
GFP-OE_vs_A549	SLC20A1	0.281417	0.0474347
GFP-OE_vs_A549	RRM1	0.235646	0.0475113
GFP-OE_vs_A549	MBTD1	0.372341	0.047632
GFP-OE_vs_A549	TBL1XR1	0.240015	0.0477336
GFP-OE_vs_A549	GNG5	-0.279305	0.0477905
GFP-OE_vs_A549	PLPP5	-0.382056	0.0479542
GFP-OE_vs_A549	ZC3H7B	-0.256721	0.0479542
GFP-OE_vs_A549	CLN6	-0.359541	0.0481443
GFP-OE_vs_A549	LRRC23	0.400447	0.0481675
GFP-OE_vs_A549	DNAJC1	-0.31288	0.0482181
GFP-OE_vs_A549	MAPK6	0.216686	0.0483416
GFP-OE_vs_A549	CBWD5	-0.303452	0.0483821
GFP-OE_vs_A549	ADAT2	1.09811	0.0489251
GFP-OE_vs_A549	CCNE1	0.453769	0.0490759
GFP-OE_vs_A549	MPI	-0.246517	0.04913
GFP-OE_vs_A549	BIRC5	0.438892	0.04913
GFP-OE_vs_A549	PMM2	-0.261747	0.049152
GFP-OE_vs_A549	STIL	0.541316	0.0493865
GFP-OE_vs_A549	PRTG	0.556861	0.0493865
GFP-OE_vs_A549	RAD54B	0.505702	0.049479
GFP-OE_vs_A549	PAM	0.264361	0.0495668
GFP-OE_vs_A549	PCDHA@	0.381694	0.0495814
GFP-OE_vs_A549	DCDC2	-0.373076	0.049585
GFP-OE_vs_A549	PACSIN1	-0.816149	0.0495891
GFP-OE_vs_A549	POLR2L	-0.280008	0.0496456
GFP-OE_vs_A549	PAPSS2	-0.253053	0.0497588
GFP-OE_vs_A549	TAPBPL	-0.960453	0.0497999
GFP-OE_vs_A549	MTX1P1	-0.326186	0.0497999
GFP-OE_vs_A549	NDUFS3	-0.338039	0.0498434
PY12-OE_vs_A549	CRISP3	1.77468	5.24294e-44
PY12-OE_vs_A549	CEACAM6	0.898953	1.58758e-37
PY12-OE_vs_A549	CPS1	-1.27511	2.94651e-33
PY12-OE_vs_A549	CFB	-1.45174	3.27247e-33
PY12-OE_vs_A549	P2RY12	14.8572	1.25208e-30
PY12-OE_vs_A549	RRM2	1.35079	1.54528e-30
PY12-OE_vs_A549	HMGB2	1.19466	2.12331e-28
PY12-OE_vs_A549	CDK1	1.14844	3.77545e-27
PY12-OE_vs_A549	TOP2A	1.33985	4.25548e-27
PY12-OE_vs_A549	ANLN	1.31497	1.74088e-25
PY12-OE_vs_A549	HMMR	1.45857	5.88314e-25
PY12-OE_vs_A549	DHFR	0.995848	1.14385e-24
PY12-OE_vs_A549	ESCO2	1.28438	3.74323e-23
PY12-OE_vs_A549	PKDCC	-0.965851	5.56853e-23
PY12-OE_vs_A549	SMOC1	-0.788361	7.55073e-23
PY12-OE_vs_A549	HMGA2	1.5611	1.71524e-22
PY12-OE_vs_A549	EPHX1	-0.821763	1.96159e-22
PY12-OE_vs_A549	ROS1	-2.14426	1.99752e-22
PY12-OE_vs_A549	PCLAF	1.1022	4.24507e-22
PY12-OE_vs_A549	CLDN2	-0.70455	6.69827e-22
PY12-OE_vs_A549	ZWILCH	1.05067	1.31631e-20
PY12-OE_vs_A549	CCNA2	1.37823	1.70298e-20
PY12-OE_vs_A549	POR	-0.741392	2.28875e-20
PY12-OE_vs_A549	NEFL	1.49277	1.49403e-19
PY12-OE_vs_A549	CHP1	-0.619271	1.82885e-19
PY12-OE_vs_A549	ERGIC1	-0.81588	1.94171e-19
PY12-OE_vs_A549	ST6GAL1	-0.91873	2.55557e-19
PY12-OE_vs_A549	NCAPG	1.4065	4.63026e-19
PY12-OE_vs_A549	PC	-1.21179	1.03183e-18
PY12-OE_vs_A549	ATAD2	0.993511	3.38946e-18
PY12-OE_vs_A549	EPHA7	2.98093	6.02839e-18
PY12-OE_vs_A549	RARRES1	-1.17397	6.04067e-18
PY12-OE_vs_A549	FGA	-0.962844	6.04067e-18
PY12-OE_vs_A549	ZWINT	1.19935	6.95688e-18
PY12-OE_vs_A549	TF	-1.25598	7.74232e-18
PY12-OE_vs_A549	PBK	1.13929	1.13662e-17
PY12-OE_vs_A549	MCM4	0.906961	1.81948e-17
PY12-OE_vs_A549	PRC1	1.10167	2.19404e-17
PY12-OE_vs_A549	HELLS	1.03632	5.73065e-17
PY12-OE_vs_A549	ARRB1	-0.717523	7.1789e-17
PY12-OE_vs_A549	LNCAROD	1.40186	8.0993e-17
PY12-OE_vs_A549	RRM1	0.745243	9.69511e-17
PY12-OE_vs_A549	TGFBI	-0.736801	1.00088e-16
PY12-OE_vs_A549	S100A4	-0.575425	2.07331e-16
PY12-OE_vs_A549	TM4SF20	-1.02325	2.72104e-16
PY12-OE_vs_A549	TYMS	1.08259	2.72104e-16
PY12-OE_vs_A549	SVEP1	-0.944643	2.82889e-16
PY12-OE_vs_A549	KIF23	1.19765	3.11492e-16
PY12-OE_vs_A549	MELK	1.04152	3.97873e-16
PY12-OE_vs_A549	CENPI	1.50812	4.08505e-16
PY12-OE_vs_A549	BRCA1	1.19132	5.46521e-16
PY12-OE_vs_A549	FANCI	0.976096	7.81879e-16
PY12-OE_vs_A549	TNS4	-1.14913	9.2977e-16
PY12-OE_vs_A549	MCM7	0.83028	1.11082e-15
PY12-OE_vs_A549	PLPPR1	3.29889	1.11082e-15
PY12-OE_vs_A549	FEN1	0.932411	3.57119e-15
PY12-OE_vs_A549	LMNB1	1.05479	4.66796e-15
PY12-OE_vs_A549	CIP2A	1.2984	5.46447e-15
PY12-OE_vs_A549	MYBL2	1.19602	6.01609e-15
PY12-OE_vs_A549	CEP55	1.34145	6.7892e-15
PY12-OE_vs_A549	STMN1	0.791501	8.99627e-15
PY12-OE_vs_A549	TK1	1.2296	1.79688e-14
PY12-OE_vs_A549	DEPDC1	1.4206	1.79688e-14
PY12-OE_vs_A549	CCNB1	1.03829	2.0612e-14
PY12-OE_vs_A549	CDC6	1.0738	2.56628e-14
PY12-OE_vs_A549	BRIP1	1.74843	2.58722e-14
PY12-OE_vs_A549	ETS2	-0.763919	2.95938e-14
PY12-OE_vs_A549	HJURP	0.972361	4.69819e-14
PY12-OE_vs_A549	CFH	-0.627981	6.26845e-14
PY12-OE_vs_A549	PCNA	0.609993	1.00418e-13
PY12-OE_vs_A549	KNTC1	1.31762	1.62179e-13
PY12-OE_vs_A549	BLM	1.35232	2.27876e-13
PY12-OE_vs_A549	KIF4A	1.22991	3.05666e-13
PY12-OE_vs_A549	MMP7	0.780191	4.08622e-13
PY12-OE_vs_A549	KIF11	1.12229	4.08622e-13
PY12-OE_vs_A549	CENPU	1.47654	4.24713e-13
PY12-OE_vs_A549	IGFBP6	1.11421	4.35609e-13
PY12-OE_vs_A549	CAMK2N1	-0.670121	4.36174e-13
PY12-OE_vs_A549	FAM111B	1.36822	5.69142e-13
PY12-OE_vs_A549	HMGB1	0.606307	6.12799e-13
PY12-OE_vs_A549	ADGRG1	-1.01656	6.98556e-13
PY12-OE_vs_A549	PRR11	1.27878	8.93594e-13
PY12-OE_vs_A549	AGFG2	-0.936398	1.1423e-12
PY12-OE_vs_A549	CSE1L	0.695666	2.00169e-12
PY12-OE_vs_A549	GINS1	0.957155	2.69326e-12
PY12-OE_vs_A549	TGM2	-0.756987	2.77187e-12
PY12-OE_vs_A549	ASL	-0.897592	4.11465e-12
PY12-OE_vs_A549	SCNN1A	-0.988786	4.9777e-12
PY12-OE_vs_A549	XBP1	-0.502722	5.32156e-12
PY12-OE_vs_A549	RBP4	-0.985781	6.22412e-12
PY12-OE_vs_A549	CTSD	-0.550003	6.86365e-12
PY12-OE_vs_A549	CD99L2	-0.477765	9.12771e-12
PY12-OE_vs_A549	DNAJC9	0.807637	9.12771e-12
PY12-OE_vs_A549	H2AZ1	0.654148	1.03543e-11
PY12-OE_vs_A549	ANXA4	-0.421349	1.04488e-11
PY12-OE_vs_A549	CENPN	1.09678	1.44938e-11
PY12-OE_vs_A549	OAT	-0.893841	1.46349e-11
PY12-OE_vs_A549	UHRF1	1.20843	1.73656e-11
PY12-OE_vs_A549	SEMA3F	-1.42446	2.01337e-11
PY12-OE_vs_A549	RACGAP1	0.962219	2.01981e-11
PY12-OE_vs_A549	IGFBP1	-1.03608	2.21512e-11
PY12-OE_vs_A549	KNL1	1.30207	3.43326e-11
PY12-OE_vs_A549	BUB1B	1.1693	3.90421e-11
PY12-OE_vs_A549	MORC4	0.582715	3.98611e-11
PY12-OE_vs_A549	MCM10	1.28808	4.24272e-11
PY12-OE_vs_A549	COL4A3	-1.37329	4.51511e-11
PY12-OE_vs_A549	STIL	1.35986	5.06193e-11
PY12-OE_vs_A549	GINS2	1.2419	5.09954e-11
PY12-OE_vs_A549	CDC45	1.54813	5.49834e-11
PY12-OE_vs_A549	DEPDC1B	1.42342	5.62097e-11
PY12-OE_vs_A549	FOXM1	1.04792	5.7925e-11
PY12-OE_vs_A549	VSTM2L	-1.29411	6.2088e-11
PY12-OE_vs_A549	TPX2	1.1578	6.93779e-11
PY12-OE_vs_A549	NUF2	1.38986	7.36479e-11
PY12-OE_vs_A549	XRCC2	1.67986	7.75522e-11
PY12-OE_vs_A549	MCM6	0.768133	8.02762e-11
PY12-OE_vs_A549	GINS4	1.15895	8.87767e-11
PY12-OE_vs_A549	BCHE	2.10773	1.0039e-10
PY12-OE_vs_A549	PCSK6	-0.75868	1.37319e-10
PY12-OE_vs_A549	GTSE1	1.27501	1.4861e-10
PY12-OE_vs_A549	DAPK1	-0.583579	1.60132e-10
PY12-OE_vs_A549	ERBB3	-0.676874	1.63488e-10
PY12-OE_vs_A549	FAM111A	0.863303	1.79976e-10
PY12-OE_vs_A549	SPAG5	1.19093	1.97923e-10
PY12-OE_vs_A549	CACNA1D	-0.965311	2.22188e-10
PY12-OE_vs_A549	TTK	1.18491	2.30296e-10
PY12-OE_vs_A549	BIRC5	1.09813	2.33243e-10
PY12-OE_vs_A549	UBE2C	1.1093	2.39334e-10
PY12-OE_vs_A549	UBE2T	0.936582	2.54534e-10
PY12-OE_vs_A549	SMC2	0.780458	2.57234e-10
PY12-OE_vs_A549	FXYD2	-0.869983	3.51729e-10
PY12-OE_vs_A549	DIAPH3	1.41575	3.52183e-10
PY12-OE_vs_A549	FGG	-0.827516	3.5368e-10
PY12-OE_vs_A549	GLP2R	-0.995927	3.66487e-10
PY12-OE_vs_A549	HMGN2	0.551553	3.95797e-10
PY12-OE_vs_A549	HSD3B7	-0.949764	4.10219e-10
PY12-OE_vs_A549	DLGAP5	1.22077	4.10219e-10
PY12-OE_vs_A549	CDKN1A	0.761717	4.26529e-10
PY12-OE_vs_A549	TSKU	-0.561492	4.61229e-10
PY12-OE_vs_A549	DDB2	0.82377	4.66633e-10
PY12-OE_vs_A549	EXO1	1.2569	4.88117e-10
PY12-OE_vs_A549	RNASE4	-0.662645	5.09338e-10
PY12-OE_vs_A549	NAPA	-0.633153	5.09937e-10
PY12-OE_vs_A549	TUBA1B	0.547345	5.54687e-10
PY12-OE_vs_A549	BUB1	1.17054	6.25638e-10
PY12-OE_vs_A549	KPNA2	0.718027	6.30915e-10
PY12-OE_vs_A549	NEAT1	0.861111	6.30915e-10
PY12-OE_vs_A549	ANXA8L1	-0.796627	6.56674e-10
PY12-OE_vs_A549	CKAP2	0.90399	6.56674e-10
PY12-OE_vs_A549	ERCC6L	1.2811	6.56674e-10
PY12-OE_vs_A549	HIPK2	-0.500035	6.90018e-10
PY12-OE_vs_A549	SPTSSA	-0.504877	7.24371e-10
PY12-OE_vs_A549	FURIN	-0.554107	7.67572e-10
PY12-OE_vs_A549	ID4	1.39167	7.67572e-10
PY12-OE_vs_A549	CA12	-0.480362	8.40546e-10
PY12-OE_vs_A549	ARSL	-0.53238	8.77184e-10
PY12-OE_vs_A549	DNA2	1.04774	9.33832e-10
PY12-OE_vs_A549	ASF1B	1.21562	1.00633e-09
PY12-OE_vs_A549	AURKB	1.26019	1.00633e-09
PY12-OE_vs_A549	MASTL	1.04817	1.11715e-09
PY12-OE_vs_A549	PSD4	-0.949908	1.30081e-09
PY12-OE_vs_A549	ALDH2	-0.461066	1.30081e-09
PY12-OE_vs_A549	CD44	-0.407003	1.4954e-09
PY12-OE_vs_A549	CLSPN	1.27984	1.57295e-09
PY12-OE_vs_A549	CDKN3	1.06875	1.66819e-09
PY12-OE_vs_A549	HHIPL2	-0.742992	1.74136e-09
PY12-OE_vs_A549	NCAPD2	0.809288	2.19558e-09
PY12-OE_vs_A549	C4BPA	-0.852416	2.81158e-09
PY12-OE_vs_A549	CDCA5	0.964337	3.04503e-09
PY12-OE_vs_A549	CKS1B	0.747357	3.05683e-09
PY12-OE_vs_A549	ITM2A	3.45211	3.12003e-09
PY12-OE_vs_A549	SGO2	1.13681	3.21467e-09
PY12-OE_vs_A549	FGFR4	-0.581458	3.60289e-09
PY12-OE_vs_A549	ECT2	0.510059	4.8682e-09
PY12-OE_vs_A549	TNS1	-0.791646	4.86831e-09
PY12-OE_vs_A549	LMNB2	0.619826	4.94395e-09
PY12-OE_vs_A549	HCN2	-0.910718	5.29813e-09
PY12-OE_vs_A549	TSC22D1	-0.547229	5.31258e-09
PY12-OE_vs_A549	CP	-0.623938	5.80024e-09
PY12-OE_vs_A549	DTL	0.976258	6.00085e-09
PY12-OE_vs_A549	TOPBP1	0.696897	6.05763e-09
PY12-OE_vs_A549	CDA	-1.05987	6.48836e-09
PY12-OE_vs_A549	TAF15	0.514279	6.48836e-09
PY12-OE_vs_A549	BCKDHA	-0.581173	7.19828e-09
PY12-OE_vs_A549	CTSA	-0.470288	7.38598e-09
PY12-OE_vs_A549	POLQ	1.44578	7.66209e-09
PY12-OE_vs_A549	TMPO	0.590104	8.3569e-09
PY12-OE_vs_A549	SLC17A3	-1.00908	9.01291e-09
PY12-OE_vs_A549	ANXA8	-1.05349	9.83801e-09
PY12-OE_vs_A549	RHBDD2	-0.736174	1.16088e-08
PY12-OE_vs_A549	NUSAP1	0.86062	1.20188e-08
PY12-OE_vs_A549	C3	-0.766605	1.21016e-08
PY12-OE_vs_A549	C4A	-2.21053	1.41027e-08
PY12-OE_vs_A549	UPK1B	-1.16915	1.5767e-08
PY12-OE_vs_A549	TACC3	0.890991	1.58513e-08
PY12-OE_vs_A549	MCM2	0.77845	1.58532e-08
PY12-OE_vs_A549	FAS	1.0041	1.5907e-08
PY12-OE_vs_A549	MAD2L1	0.861897	1.62814e-08
PY12-OE_vs_A549	C1orf115	-0.697549	1.91917e-08
PY12-OE_vs_A549	KIF14	1.16893	1.91917e-08
PY12-OE_vs_A549	SYTL5	1.66309	1.93316e-08
PY12-OE_vs_A549	CFI	-0.620473	2.00785e-08
[truncated: 2,435 more rows]

## Sheet: Tab.S3 GO analysis of DEGs
GFP-OE_vs_A549
ID	Description	GeneRatio	BgRatio	p.adjust
GO:0009055	electron transfer activity	34/1667	117/18496	4.7258240581220994e-7
GO:0045296	cadherin binding	62/1667	334/18496	1.5642355899943448e-5
GO:0015399	primary active transmembrane transporter activity	38/1667	164/18496	1.5642355899943448e-5
GO:0016903	oxidoreductase activity, acting on the aldehyde or oxo group of donors	18/1667	48/18496	1.978927126096341e-5
GO:0016620	oxidoreductase activity, acting on the aldehyde or oxo group of donors, NAD or NADP as acceptor	16/1667	39/18496	1.978927126096341e-5
GO:0015453	oxidoreduction-driven active transmembrane transporter activity	21/1667	68/18496	5.4262144792873875e-5
GO:0019838	growth factor binding	30/1667	135/18496	4.350072878521661e-4
GO:0004030	aldehyde dehydrogenase [NAD(P)+] activity	9/1667	17/18496	6.615006199210507e-4
GO:0016667	oxidoreductase activity, acting on a sulfur group of donors	16/1667	54/18496	0.0015535548872118402
GO:0004029	aldehyde dehydrogenase (NAD+) activity	8/1667	15/18496	0.0015535548872118402
GO:0044389	ubiquitin-like protein ligase binding	53/1667	327/18496	0.0015535548872118402
GO:0042625	ATPase-coupled ion transmembrane transporter activity	10/1667	24/18496	0.0015535548872118402
GO:0044769	ATPase activity, coupled to transmembrane movement of ions, rotational mechanism	10/1667	24/18496	0.0015535548872118402
GO:0046961	proton-transporting ATPase activity, rotational mechanism	10/1667	24/18496	0.0015535548872118402
GO:0016651	oxidoreductase activity, acting on NAD(P)H	21/1667	87/18496	0.0015535548872118402
GO:0015078	proton transmembrane transporter activity	29/1667	142/18496	0.0015535548872118402
GO:0022804	active transmembrane transporter activity	67/1667	454/18496	0.0024948919669088234
GO:0031994	insulin-like growth factor I binding	7/1667	13/18496	0.003089965065691642
GO:0017116	single-stranded DNA helicase activity	9/1667	23/18496	0.005678822215662158
GO:0031625	ubiquitin protein ligase binding	48/1667	308/18496	0.006881674215297299
GO:0005520	insulin-like growth factor binding	8/1667	19/18496	0.006881674215297299
GO:0051287	NAD binding	14/1667	53/18496	0.009220658974306056
GO:0003688	DNA replication origin binding	7/1667	16/18496	0.012643606978708945
GO:0051020	GTPase binding	47/1667	313/18496	0.01619402455250226
GO:0003954	NADH dehydrogenase activity	12/1667	44/18496	0.01677891038716745
GO:0004857	enzyme inhibitor activity	55/1667	386/18496	0.018996765348704023
GO:0003955	NAD(P)H dehydrogenase (quinone) activity	12/1667	45/18496	0.0194677880372278
GO:0003678	DNA helicase activity	14/1667	58/18496	0.019937188620973333
GO:0005178	integrin binding	27/1667	154/18496	0.022471111598146146
GO:0046933	proton-transporting ATP synthase activity, rotational mechanism	7/1667	18/18496	0.022946691246240273
GO:0016829	lyase activity	32/1667	196/18496	0.0252620547214354
GO:0008137	NADH dehydrogenase (ubiquinone) activity	11/1667	41/18496	0.026519271682229173
GO:0033218	amide binding	56/1667	405/18496	0.02792151492320693
GO:0050136	NADH dehydrogenase (quinone) activity	11/1667	42/18496	0.030947280500688384
GO:0050840	extracellular matrix binding	13/1667	55/18496	0.030947280500688384
GO:0003779	actin binding	59/1667	438/18496	0.035961526226584745
GO:0000149	SNARE binding	20/1667	107/18496	0.03868481173767524
GO:0031267	small GTPase binding	41/1667	281/18496	0.04046369966912887
GO:0003684	damaged DNA binding	15/1667	71/18496	0.04046369966912887
GO:0048185	activin binding	5/1667	11/18496	0.04753310856026511
GO:0016853	isomerase activity	26/1667	158/18496	0.04840945108757099
GO:0005543	phospholipid binding	63/1667	484/18496	0.04840945108757099
GO:0000217	DNA secondary structure binding	10/1667	39/18496	0.04840945108757099
GO:0019842	vitamin binding	25/1667	150/18496	0.04840945108757099
P2RY12-OE_vs_A549
ID	Description	GeneRatio	BgRatio	p.adjust
GO:0140097	catalytic activity, acting on DNA	67/1655	248/18496	7.496245140935049e-14
GO:0008094	ATP-dependent activity, acting on DNA	40/1655	122/18496	7.171469046368736e-11
GO:0003697	single-stranded DNA binding	38/1655	118/18496	3.6735394951217504e-10
GO:0017116	single-stranded DNA helicase activity	16/1655	23/18496	5.859661181285618e-10
GO:0003678	DNA helicase activity	25/1655	58/18496	1.1003735427679689e-9
GO:0015631	tubulin binding	72/1655	379/18496	1.1253137288809858e-7
GO:0003684	damaged DNA binding	25/1655	71/18496	1.424126934018209e-7
GO:0008017	microtubule binding	56/1655	273/18496	3.9732225894116504e-7
GO:0016887	ATP hydrolysis activity	73/1655	412/18496	1.3126006906241971e-6
GO:0000217	DNA secondary structure binding	16/1655	39/18496	8.993494657711527e-6
GO:0003688	DNA replication origin binding	10/1655	16/18496	1.5690596318343063e-5
GO:0004386	helicase activity	34/1655	154/18496	5.6416129111606236e-5
GO:0000400	four-way junction DNA binding	10/1655	18/18496	6.13343330437468e-5
GO:0003777	microtubule motor activity	20/1655	68/18496	9.475970919103568e-5
GO:0045296	cadherin binding	56/1655	334/18496	2.3987222583257456e-4
GO:0043138	3'-5' DNA helicase activity	8/1655	14/18496	5.01104064811752e-4
GO:0000287	magnesium ion binding	41/1655	224/18496	5.01104064811752e-4
GO:0004857	enzyme inhibitor activity	61/1655	386/18496	5.227645818539535e-4
GO:0061134	peptidase regulator activity	41/1655	228/18496	6.99040938113145e-4
GO:0061135	endopeptidase regulator activity	35/1655	184/18496	8.205189596976484e-4
GO:0004536	DNA nuclease activity	17/1655	61/18496	8.714434574226025e-4
GO:0004529	DNA exonuclease activity	10/1655	25/18496	0.0015075045137086906
GO:0004866	endopeptidase inhibitor activity	32/1655	168/18496	0.0015844091439389369
GO:0003774	cytoskeletal motor activity	24/1655	112/18496	0.002046666602614042
GO:0070182	DNA polymerase binding	9/1655	22/18496	0.002711158460260408
GO:0030414	peptidase inhibitor activity	32/1655	175/18496	0.0031979256504476765
GO:0008409	5'-3' exonuclease activity	8/1655	19/18496	0.005049887584583591
GO:0042393	histone binding	41/1655	252/18496	0.005049887584583591
GO:0016895	DNA exonuclease activity, producing 5'-phosphomonoesters	9/1655	24/18496	0.005209474699057961
GO:0035173	histone kinase activity	8/1655	20/18496	0.007069965524037758
GO:0016829	lyase activity	33/1655	196/18496	0.010548682956618465
GO:0019838	growth factor binding	25/1655	135/18496	0.012459667365888162
GO:0016835	carbon-oxygen lyase activity	17/1655	77/18496	0.01280517843366879
GO:0016796	exonuclease activity, active with either ribo- or deoxyribonucleic acids and producing 5'-phosphomonoesters	14/1655	60/18496	0.022153190205472243
GO:0044389	ubiquitin-like protein ligase binding	47/1655	327/18496	0.023793145111835234
GO:0003887	DNA-directed DNA polymerase activity	8/1655	24/18496	0.023793145111835234
GO:0140612	DNA damage sensor activity	8/1655	24/18496	0.023793145111835234
GO:1990825	sequence-specific mRNA binding	6/1655	14/18496	0.023793145111835234
GO:0001221	transcription coregulator binding	21/1655	112/18496	0.02473462442575953
GO:0019887	protein kinase regulator activity	35/1655	226/18496	0.026690986542250182
GO:0017056	structural constituent of nuclear pore	8/1655	25/18496	0.029472469352151455
GO:0051539	4 iron, 4 sulfur cluster binding	11/1655	43/18496	0.029472469352151455
GO:0005178	integrin binding	26/1655	154/18496	0.030477002699613922
GO:0016538	cyclin-dependent protein serine/threonine kinase regulator activity	12/1655	50/18496	0.030562172929640294
GO:0140664	ATP-dependent DNA damage sensor activity	7/1655	20/18496	0.030562172929640294
GO:0031625	ubiquitin protein ligase binding	44/1655	308/18496	0.03148564216150362
GO:0019207	kinase regulator activity	38/1655	256/18496	0.03168612159213086
GO:0016616	oxidoreductase activity, acting on the CH-OH group of donors, NAD or NADP as acceptor	22/1655	125/18496	0.036479930294544764
GO:0032404	mismatch repair complex binding	5/1655	11/18496	0.03700243516140831
GO:0140666	annealing activity	5/1655	11/18496	0.03700243516140831
GO:0008574	plus-end-directed microtubule motor activity	6/1655	16/18496	0.040424875734707086
GO:0016614	oxidoreductase activity, acting on CH-OH group of donors	23/1655	135/18496	0.04162226893704613
GO:0051287	NAD binding	12/1655	53/18496	0.044352798233256975
P2RY12-OE_vs_GFP-OE
ID	Description	GeneRatio	BgRatio	p.adjust
GO:0008017	microtubule binding	35/800	273/18496	8.172837595279235e-6
GO:0015631	tubulin binding	42/800	379/18496	1.0701745726497739e-5
GO:0000217	DNA secondary structure binding	11/800	39/18496	1.5538053996350004e-4
GO:0003777	microtubule motor activity	14/800	68/18496	1.9207880908095952e-4
GO:0016538	cyclin-dependent protein serine/threonine kinase regulator activity	12/800	50/18496	1.9207880908095952e-4
GO:0017116	single-stranded DNA helicase activity	8/800	23/18496	4.636210434569352e-4
GO:0140097	catalytic activity, acting on DNA	28/800	248/18496	4.636210434569352e-4
GO:0008094	ATP-dependent activity, acting on DNA	18/800	122/18496	5.167004606507899e-4
GO:0003678	DNA helicase activity	12/800	58/18496	5.167004606507899e-4
GO:0000400	four-way junction DNA binding	7/800	18/18496	5.167004606507899e-4
GO:0003774	cytoskeletal motor activity	17/800	112/18496	5.167004606507899e-4
GO:0003697	single-stranded DNA binding	17/800	118/18496	9.664170349025437e-4
GO:0045296	cadherin binding	32/800	334/18496	0.0016250304932416916
GO:0005520	insulin-like growth factor binding	6/800	19/18496	0.007004152021302927
GO:0031994	insulin-like growth factor I binding	5/800	13/18496	0.008760247330752582
GO:0003684	damaged DNA binding	11/800	71/18496	0.012603826885164673
GO:0005201	extracellular matrix structural constituent	18/800	166/18496	0.016856818814358503
GO:0019887	protein kinase regulator activity	22/800	226/18496	0.017140244638148075
GO:0019838	growth factor binding	15/800	135/18496	0.03598034069639056
GO:0140666	annealing activity	4/800	11/18496	0.03845315938491592
GO:0016903	oxidoreductase activity, acting on the aldehyde or oxo group of donors	8/800	48/18496	0.03845315938491592
GO:0072341	modified amino acid binding	11/800	84/18496	0.03845315938491592
GO:0044389	ubiquitin-like protein ligase binding	27/800	327/18496	0.03845315938491592
GO:0017075	syntaxin-1 binding	5/800	19/18496	0.03845315938491592
GO:0016887	ATP hydrolysis activity	32/800	412/18496	0.03845315938491592
GO:0001786	phosphatidylserine binding	9/800	62/18496	0.04555171762480339
GO:0035173	histone kinase activity	5/800	20/18496	0.04555171762480339

## Sheet: Tab.S4 KEGG analysis of DEGs
GFP-OE_vs_A549
Description	GeneRatio	p.adjust
Oxidative phosphorylation	48/933	4.111236053310106e-12
Diabetic cardiomyopathy	55/933	4.2134142022850136e-9
Citrate cycle (TCA cycle)	18/933	4.89081496827674e-9
Carbon metabolism	38/933	4.89081496827674e-9
Chemical carcinogenesis - reactive oxygen species	56/933	3.73293811607011e-8
Thermogenesis	53/933	2.5003764983004484e-6
Parkinson disease	58/933	3.5547748071333514e-6
Non-alcoholic fatty liver disease	37/933	6.564419432582814e-5
Lysosome	33/933	6.564419432582814e-5
Vibrio cholerae infection	18/933	6.782138775761481e-5
Protein processing in endoplasmic reticulum	38/933	1.4032184939989016e-4
Biosynthesis of amino acids	22/933	1.4710626128522318e-4
Huntington disease	58/933	2.1649569846243742e-4
Prion disease	53/933	2.5820846720966706e-4
2-Oxocarboxylic acid metabolism	13/933	3.0570573531012835e-4
Amyotrophic lateral sclerosis	65/933	4.20639377996875e-4
Cardiac muscle contraction	23/933	4.255225709929328e-4
Complement and coagulation cascades	23/933	4.909996038818553e-4
Glycolysis / Gluconeogenesis	19/933	6.834748110676931e-4
Alzheimer disease	66/933	9.684220384212185e-4
TGF-beta signaling pathway	25/933	0.0017026813545824892
Colorectal cancer	21/933	0.0030577612491757638
Pathways of neurodegeneration - multiple diseases	75/933	0.004276781615249884
Platinum drug resistance	18/933	0.008447378803386344
Glyoxylate and dicarboxylate metabolism	10/933	0.011978611531057908
Valine, leucine and isoleucine degradation	13/933	0.013291799645635458
Synaptic vesicle cycle	18/933	0.014433230274474053
p53 signaling pathway	17/933	0.020066501282636345
Apoptosis	26/933	0.020689878906755044
Cell cycle	29/933	0.02157937844837909
Epithelial cell signaling in Helicobacter pylori infection	16/933	0.026149156685360386
N-Glycan biosynthesis	13/933	0.02798377040130049
Pyruvate metabolism	12/933	0.02798377040130049
DNA replication	10/933	0.03105009497712614
Purine metabolism	24/933	0.03291355698154257
Thyroid hormone signaling pathway	23/933	0.03585431138943842
Phagosome	28/933	0.038089676045523164
HIF-1 signaling pathway	21/933	0.038089676045523164
Legionellosis	13/933	0.03935481098527415
P2RY12-OE_vs_A549
Description	GeneRatio	Description	GeneRatio
Cell cycle	64/914	Cell cycle	64/914
DNA replication	25/914	DNA replication	25/914
Homologous recombination	19/914	Homologous recombination	19/914
Mismatch repair	14/914	Mismatch repair	14/914
Fanconi anemia pathway	21/914	Fanconi anemia pathway	21/914
p53 signaling pathway	23/914	p53 signaling pathway	23/914
Human T-cell leukemia virus 1 infection	46/914	Human T-cell leukemia virus 1 infection	46/914
Base excision repair	16/914	Base excision repair	16/914
Complement and coagulation cascades	24/914	Complement and coagulation cascades	24/914
Cellular senescence	35/914	Cellular senescence	35/914
Platinum drug resistance	20/914	Platinum drug resistance	20/914
Lysosome	29/914	Lysosome	29/914
Small cell lung cancer	22/914	Small cell lung cancer	22/914
Nucleotide excision repair	17/914	Nucleotide excision repair	17/914
Glutathione metabolism	16/914	Glutathione metabolism	16/914
Viral carcinogenesis	38/914	Viral carcinogenesis	38/914
Carbon metabolism	24/914	Carbon metabolism	24/914
Motor proteins	35/914	Motor proteins	35/914
Nucleocytoplasmic transport	22/914	Nucleocytoplasmic transport	22/914
Fructose and mannose metabolism	10/914	Fructose and mannose metabolism	10/914
Nucleotide metabolism	18/914	Nucleotide metabolism	18/914
Apoptosis	25/914	Apoptosis	25/914
P2RY12-OE_vs_GFP-OE
Description	GeneRatio	p.adjust
Cell cycle	31/473	5.684800225595679e-8
DNA replication	12/473	2.893021816698457e-5
p53 signaling pathway	14/473	0.0030944891734282307
Carbon metabolism	18/473	0.0030944891734282307
Cellular senescence	21/473	0.005520994021399564
Parkinson disease	30/473	0.0058520895511464405
Citrate cycle (TCA cycle)	8/473	0.005917386034905057
Chemical carcinogenesis - reactive oxygen species	26/473	0.007270461171624143
2-Oxocarboxylic acid metabolism	8/473	0.009479344400318241
Motor proteins	23/473	0.010300077772974163
ECM-receptor interaction	13/473	0.02406645672309127
Small cell lung cancer	13/473	0.03325447733894243
Diabetic cardiomyopathy	22/473	0.03325447733894243
TGF-beta signaling pathway	14/473	0.03987021675409664

## Sheet: Tab.S5 GO analysis of gDTUs
GFP-OE_vs_A549
ID	Description	GeneRatio	BgRatio	p.adjust
GO:0030695	GTPase regulator activity	259/6263	486/18496	2.5211677465689903e-16
GO:0060589	nucleoside-triphosphatase regulator activity	259/6263	486/18496	2.5211677465689903e-16
GO:0106310	protein serine kinase activity	194/6263	361/18496	1.6628969311271776e-12
GO:0004674	protein serine/threonine kinase activity	221/6263	427/18496	3.4762326876610845e-12
GO:0005096	GTPase activator activity	150/6263	272/18496	8.565397284577647e-11
GO:0140097	catalytic activity, acting on DNA	135/6263	248/18496	3.7109187948773196e-9
GO:0140993	histone modifying activity	113/6263	202/18496	1.3091136048615238e-8
GO:0051020	GTPase binding	161/6263	313/18496	1.3091136048615238e-8
GO:0031267	small GTPase binding	146/6263	281/18496	3.476718021785228e-8
GO:0019902	phosphatase binding	105/6263	189/18496	8.193941158851999e-8
GO:0005085	guanyl-nucleotide exchange factor activity	120/6263	225/18496	1.4148391832024338e-7
GO:0045296	cadherin binding	164/6263	334/18496	5.021743577614597e-7
GO:0008757	S-adenosylmethionine-dependent methyltransferase activity	101/6263	187/18496	9.976188657851084e-7
GO:0030674	protein-macromolecule adaptor activity	197/6263	421/18496	1.7129644330797448e-6
GO:0016741	transferase activity, transferring one-carbon groups	116/6263	226/18496	3.380243899011912e-6
GO:0008168	methyltransferase activity	111/6263	215/18496	4.118455869332188e-6
GO:0008094	ATP-dependent activity, acting on DNA	70/6263	122/18496	5.870613743241189e-6
GO:0019787	ubiquitin-like protein transferase activity	216/6263	477/18496	7.367521725421569e-6
GO:0008017	microtubule binding	134/6263	273/18496	8.04752809103426e-6
GO:0035091	phosphatidylinositol binding	135/6263	276/18496	8.903799851942348e-6
GO:0140030	modification-dependent protein binding	96/6263	184/18496	1.2816823212833998e-5
GO:0016755	aminoacyltransferase activity	221/6263	494/18496	1.3683742243611328e-5
GO:0019903	protein phosphatase binding	77/6263	142/18496	2.4507835131317647e-5
GO:0003697	single-stranded DNA binding	66/6263	118/18496	3.4762902365650053e-5
GO:0003713	transcription coactivator activity	134/6263	280/18496	3.7459851703728636e-5
GO:0008170	N-methyltransferase activity	58/6263	101/18496	4.651867973448728e-5
GO:0032182	ubiquitin-like protein binding	66/6263	119/18496	4.654050245088073e-5
GO:0004713	protein tyrosine kinase activity	74/6263	138/18496	5.901529460298211e-5
GO:0005543	phospholipid binding	213/6263	484/18496	7.095676676790682e-5
GO:0004842	ubiquitin-protein transferase activity	199/6263	448/18496	7.095676676790682e-5
GO:0004386	helicase activity	80/6263	154/18496	1.0711202882907446e-4
GO:0043130	ubiquitin binding	56/6263	99/18496	1.0824094321345223e-4
GO:0015631	tubulin binding	171/6263	379/18496	1.0824094321345223e-4
GO:0008276	protein methyltransferase activity	53/6263	94/18496	2.1713330166021007e-4
GO:0016887	ATP hydrolysis activity	182/6263	412/18496	2.502851272614109e-4
GO:0001098	basal transcription machinery binding	37/6263	60/18496	3.17818321653366e-4
GO:0001099	basal RNA polymerase II transcription machinery binding	37/6263	60/18496	3.17818321653366e-4
GO:0016922	nuclear receptor binding	71/6263	137/18496	3.373804596745923e-4
GO:0044389	ubiquitin-like protein ligase binding	148/6263	327/18496	3.373804596745923e-4
GO:1901981	phosphatidylinositol phosphate binding	88/6263	179/18496	4.82938107181554e-4
GO:0042054	histone methyltransferase activity	39/6263	66/18496	6.816943603512762e-4
GO:0031625	ubiquitin protein ligase binding	139/6263	308/18496	6.816943603512762e-4
GO:0051721	protein phosphatase 2A binding	21/6263	29/18496	7.195732248722467e-4
GO:0000217	DNA secondary structure binding	26/6263	39/18496	8.03639868951508e-4
GO:0000287	magnesium ion binding	105/6263	224/18496	9.36314385888263e-4
GO:0061659	ubiquitin-like protein ligase activity	161/6263	367/18496	9.818703805240302e-4
GO:0016278	lysine N-methyltransferase activity	37/6263	63/18496	0.0011742409451775701
GO:0140098	catalytic activity, acting on RNA	171/6263	395/18496	0.001322155799063931
GO:0030276	clathrin binding	40/6263	70/18496	0.0013414826212399143
GO:0140297	DNA-binding transcription factor binding	202/6263	477/18496	0.0014014704473714016
GO:0030374	nuclear receptor coactivator activity	33/6263	55/18496	0.0015301504008069342
GO:0140034	methylation-dependent protein binding	45/6263	82/18496	0.001716301365721288
GO:0016279	protein-lysine N-methyltransferase activity	36/6263	62/18496	0.0018345429839495084
GO:0001222	transcription corepressor binding	29/6263	47/18496	0.001957555654318818
GO:0004712	protein serine/threonine/tyrosine kinase activity	28/6263	45/18496	0.002019904980556292
GO:0061630	ubiquitin protein ligase activity	152/6263	349/18496	0.002019904980556292
GO:0019205	nucleobase-containing compound kinase activity	27/6263	43/18496	0.0021073622955596286
GO:0005547	phosphatidylinositol-3,4,5-trisphosphate binding	25/6263	39/18496	0.0023002936161134924
GO:0000030	mannosyltransferase activity	18/6263	25/18496	0.0023006276281031797
GO:0008173	RNA methyltransferase activity	37/6263	65/18496	0.002308141280456685
GO:0004693	cyclin-dependent protein serine/threonine kinase activity	20/6263	29/18496	0.0023702979204431947
GO:0097472	cyclin-dependent protein kinase activity	20/6263	29/18496	0.0023702979204431947
GO:0001221	transcription coregulator binding	57/6263	112/18496	0.0028255433770740853
GO:0035591	signaling adaptor activity	51/6263	98/18496	0.0029767140472941357
GO:0031593	polyubiquitin modification-dependent protein binding	33/6263	57/18496	0.0031759743666351426
GO:0000400	four-way junction DNA binding	14/6263	18/18496	0.003204412104136986
GO:0004708	MAP kinase kinase activity	14/6263	18/18496	0.003204412104136986
GO:0140938	histone H3 methyltransferase activity	26/6263	42/18496	0.003327527471739752
GO:0003714	transcription corepressor activity	90/6263	194/18496	0.0033598020264082283
GO:0035064	methylated histone binding	43/6263	80/18496	0.0034296976976278142
GO:0003779	actin binding	184/6263	438/18496	0.0034310214635041806
GO:0140658	ATP-dependent chromatin remodeler activity	23/6263	36/18496	0.00375742117572045
GO:0030159	signaling receptor complex adaptor activity	30/6263	51/18496	0.003758160344553165
GO:0019208	phosphatase regulator activity	53/6263	104/18496	0.003873176498188215
GO:0042974	nuclear retinoic acid receptor binding	18/6263	26/18496	0.004017583254193005
GO:0004535	poly(A)-specific ribonuclease activity	11/6263	13/18496	0.004021381808321025
GO:0003678	DNA helicase activity	33/6263	58/18496	0.004209272985708482
GO:0004527	exonuclease activity	43/6263	81/18496	0.004427157477823256
GO:0004715	non-membrane spanning protein tyrosine kinase activity	27/6263	45/18496	0.0045283356820420085
GO:0004879	nuclear receptor activity	30/6263	52/18496	0.00542573095696398
GO:0098531	ligand-activated transcription factor activity	30/6263	52/18496	0.00542573095696398
GO:0019783	ubiquitin-like protein peptidase activity	61/6263	125/18496	0.005716148367772533
GO:0042578	phosphoric ester hydrolase activity	152/6263	358/18496	0.005727924369237768
GO:0000993	RNA polymerase II complex binding	22/6263	35/18496	0.006178143012015111
GO:0051015	actin filament binding	94/6263	208/18496	0.006187013171007562
GO:0008175	tRNA methyltransferase activity	21/6263	33/18496	0.006393504567437445
GO:0140101	catalytic activity, acting on a tRNA	63/6263	131/18496	0.007185582138496931
GO:0017124	SH3 domain binding	59/6263	122/18496	0.008811138901329327
GO:0016791	phosphatase activity	117/6263	270/18496	0.009661813431959045
GO:0046332	SMAD binding	41/6263	79/18496	0.009691001176405816
GO:0016776	phosphotransferase activity, phosphate group as acceptor	22/6263	36/18496	0.009992895860276726
GO:0016757	glycosyltransferase activity	116/6263	268/18496	0.010338987770842667
GO:0070411	I-SMAD binding	12/6263	16/18496	0.01226865677316451
GO:0101005	deubiquitinase activity	55/6263	114/18496	0.013278515463654156
GO:0035173	histone kinase activity	14/6263	20/18496	0.013532197140972094
GO:0070063	RNA polymerase binding	31/6263	57/18496	0.014383166084265674
GO:0004518	nuclease activity	92/6263	208/18496	0.014383166084265674
GO:0003684	damaged DNA binding	37/6263	71/18496	0.014383166084265674
GO:0044390	ubiquitin-like protein conjugating enzyme binding	22/6263	37/18496	0.01544976999813501
GO:0004843	cysteine-type deubiquitinase activity	52/6263	108/18496	0.017856364511497403
GO:0016796	exonuclease activity, active with either ribo- or deoxyribonucleic acids and producing 5'-phosphomonoesters	32/6263	60/18496	0.017870899201218798
GO:0004706	JUN kinase kinase kinase activity	9/6263	11/18496	0.018412011190426753
GO:0052629	phosphatidylinositol-3,5-bisphosphate 3-phosphatase activity	9/6263	11/18496	0.018412011190426753
GO:1990247	N6-methyladenosine-containing RNA binding	9/6263	11/18496	0.018412011190426753
GO:0042393	histone binding	108/6263	252/18496	0.020144202189349678
GO:0004520	DNA endonuclease activity	23/6263	40/18496	0.021088677334385384
GO:0004438	phosphatidylinositol-3-phosphate phosphatase activity	10/6263	13/18496	0.021475092715288274
GO:0046975	histone H3K36 methyltransferase activity	10/6263	13/18496	0.021475092715288274
GO:0016799	hydrolase activity, hydrolyzing N-glycosyl compounds	22/6263	38/18496	0.022741204564531468
GO:0043023	ribosomal large subunit binding	11/6263	15/18496	0.022763825930634942
GO:0106018	phosphatidylinositol-3,5-bisphosphate phosphatase activity	11/6263	15/18496	0.022763825930634942
GO:1990226	histone methyltransferase binding	11/6263	15/18496	0.022763825930634942
GO:0004536	DNA nuclease activity	32/6263	61/18496	0.022763825930634942
GO:0000149	SNARE binding	51/6263	107/18496	0.022763825930634942
GO:0004407	histone deacetylase activity	14/6263	21/18496	0.023098033909875682
GO:0004721	phosphoprotein phosphatase activity	78/6263	176/18496	0.025771077210298608
GO:0051539	4 iron, 4 sulfur cluster binding	24/6263	43/18496	0.02653601158903234
GO:0004532	RNA exonuclease activity	23/6263	41/18496	0.029190507853974874
GO:0043175	RNA polymerase core enzyme binding	23/6263	41/18496	0.029190507853974874
GO:0004725	protein tyrosine phosphatase activity	46/6263	96/18496	0.03054940687600632
GO:0016896	RNA exonuclease activity, producing 5'-phosphomonoesters	22/6263	39/18496	0.031519722033795654
GO:0030331	nuclear estrogen receptor binding	22/6263	39/18496	0.031519722033795654
GO:0019905	syntaxin binding	34/6263	67/18496	0.031519722033795654
GO:0019207	kinase regulator activity	108/6263	256/18496	0.031519722033795654
GO:0080025	phosphatidylinositol-3,5-bisphosphate binding	17/6263	28/18496	0.032016859114504366
GO:0019213	deacetylase activity	21/6263	37/18496	0.0340000889408528
GO:0004709	MAP kinase kinase kinase activity	16/6263	26/18496	0.0340000889408528
GO:0030507	spectrin binding	16/6263	26/18496	0.0340000889408528
GO:0019888	protein phosphatase regulator activity	44/6263	92/18496	0.03520470375482073
GO:0001094	TFIID-class transcription factor complex binding	8/6263	10/18496	0.03520470375482073
GO:0032050	clathrin heavy chain binding	8/6263	10/18496	0.03520470375482073
GO:0050815	phosphoserine residue binding	8/6263	10/18496	0.03520470375482073
GO:0098505	G-rich strand telomeric DNA binding	8/6263	10/18496	0.03520470375482073
GO:0019887	protein kinase regulator activity	96/6263	226/18496	0.03624005411367696
GO:0016780	phosphotransferase activity, for other substituted phosphate groups	14/6263	22/18496	0.03624005411367696
GO:0033558	protein lysine deacetylase activity	14/6263	22/18496	0.03624005411367696
GO:0042171	lysophosphatidic acid acyltransferase activity	14/6263	22/18496	0.03624005411367696
GO:0070034	telomerase RNA binding	14/6263	22/18496	0.03624005411367696
GO:0071617	lysophospholipid acyltransferase activity	14/6263	22/18496	0.03624005411367696
GO:0008013	beta-catenin binding	41/6263	85/18496	0.03698170415916828
GO:0016423	tRNA (guanine) methyltransferase activity	9/6263	12/18496	0.03766501401711575
GO:0046030	inositol trisphosphate phosphatase activity	9/6263	12/18496	0.03766501401711575
GO:0061629	RNA polymerase II-specific DNA-binding transcription factor binding	140/6263	344/18496	0.03830662909869275
GO:0015278	calcium-release channel activity	12/6263	18/18496	0.03849196223076604
GO:0016888	endodeoxyribonuclease activity, producing 5'-phosphomonoesters	10/6263	14/18496	0.03849196223076604
GO:0052744	phosphatidylinositol monophosphate phosphatase activity	10/6263	14/18496	0.03849196223076604
GO:0004697	protein kinase C activity	11/6263	16/18496	0.03849196223076604
GO:0004707	MAP kinase activity	11/6263	16/18496	0.03849196223076604
GO:1990756	ubiquitin ligase-substrate adaptor activity	28/6263	54/18496	0.039700875573047585
GO:0016747	acyltransferase activity, transferring groups other than amino-acyl groups	95/6263	225/18496	0.043011889676601925
GO:0042162	telomeric DNA binding	21/6263	38/18496	0.04391918538494164
GO:0030145	manganese ion binding	32/6263	64/18496	0.04459983347907057
GO:0043022	ribosome binding	50/6263	109/18496	0.048406500508643244
GO:0000175	3'-5'-RNA exonuclease activity	20/6263	36/18496	0.048406500508643244
GO:0051117	ATPase binding	40/6263	84/18496	0.04880729437378965
P2RY12-OE_vs_A549
ID	Description	GeneRatio	BgRatio	p.adjust
GO:0030695	GTPase regulator activity	258/6283	486/18496	8.789204744597408e-16
GO:0060589	nucleoside-triphosphatase regulator activity	258/6283	486/18496	8.789204744597408e-16
GO:0004674	protein serine/threonine kinase activity	232/6283	427/18496	8.789204744597408e-16
GO:0106310	protein serine kinase activity	200/6283	361/18496	9.43388624141056e-15
GO:0140030	modification-dependent protein binding	112/6283	184/18496	1.594351425757493e-11
GO:0140097	catalytic activity, acting on DNA	138/6283	248/18496	3.313885093203069e-10
GO:0140993	histone modifying activity	116/6283	202/18496	1.0608681393242223e-9
GO:0005085	guanyl-nucleotide exchange factor activity	126/6283	225/18496	1.271155191334019e-9
GO:0031267	small GTPase binding	149/6283	281/18496	4.2120005400409465e-9
GO:0003713	transcription coactivator activity	148/6283	280/18496	6.000155502272354e-9
GO:0005096	GTPase activator activity	143/6283	272/18496	1.8990205297842876e-8
GO:0051020	GTPase binding	160/6283	313/18496	2.4105675611143724e-8
GO:0032182	ubiquitin-like protein binding	72/6283	119/18496	2.5666891173088573e-7
GO:0019787	ubiquitin-like protein transferase activity	221/6283	477/18496	8.54160410134679e-7
GO:0140297	DNA-binding transcription factor binding	221/6283	477/18496	8.54160410134679e-7
GO:0008757	S-adenosylmethionine-dependent methyltransferase activity	101/6283	187/18496	9.787127067209758e-7
GO:0008170	N-methyltransferase activity	62/6283	101/18496	1.11718968943759e-6
GO:0016755	aminoacyltransferase activity	225/6283	494/18496	2.905150952418999e-6
GO:0030674	protein-macromolecule adaptor activity	196/6283	421/18496	2.905150952418999e-6
GO:0016741	transferase activity, transferring one-carbon groups	116/6283	226/18496	3.0913327136226e-6
GO:0008168	methyltransferase activity	111/6283	215/18496	3.801700309461664e-6
GO:0004842	ubiquitin-protein transferase activity	205/6283	448/18496	6.359390929677416e-6
GO:0016922	nuclear receptor binding	76/6283	137/18496	9.818551582577256e-6
GO:0008094	ATP-dependent activity, acting on DNA	69/6283	122/18496	1.2650526361347384e-5
GO:0008017	microtubule binding	133/6283	273/18496	1.4398549248694733e-5
GO:0031593	polyubiquitin modification-dependent protein binding	38/6283	57/18496	2.1927654624246796e-5
GO:0015631	tubulin binding	174/6283	379/18496	3.548278421967925e-5
GO:0061659	ubiquitin-like protein ligase activity	169/6283	367/18496	3.881345198230585e-5
GO:0043130	ubiquitin binding	57/6283	99/18496	5.1644309074358435e-5
GO:0061629	RNA polymerase II-specific DNA-binding transcription factor binding	159/6283	344/18496	5.729669406306405e-5
GO:0044389	ubiquitin-like protein ligase binding	152/6283	327/18496	6.259619393325396e-5
GO:0031625	ubiquitin protein ligase binding	144/6283	308/18496	7.575526086840126e-5
GO:0008276	protein methyltransferase activity	54/6283	94/18496	9.437796492638895e-5
GO:0035091	phosphatidylinositol binding	130/6283	276/18496	1.372802358759783e-4
GO:0042393	histone binding	120/6283	252/18496	1.6031503447711478e-4
GO:0005543	phospholipid binding	210/6283	484/18496	2.7771068911554004e-4
GO:0042054	histone methyltransferase activity	40/6283	66/18496	2.808521141239433e-4
GO:0061630	ubiquitin protein ligase activity	157/6283	349/18496	3.508481221261996e-4
GO:0004386	helicase activity	78/6283	154/18496	4.3483387546691796e-4
GO:0001221	transcription coregulator binding	60/6283	112/18496	4.644430605974723e-4
GO:0016278	lysine N-methyltransferase activity	38/6283	63/18496	4.955308914407805e-4
GO:0017124	SH3 domain binding	64/6283	122/18496	5.550796835326839e-4
GO:0019902	phosphatase binding	92/6283	189/18496	5.550796835326839e-4
GO:0003714	transcription corepressor activity	94/6283	194/18496	5.588981684610283e-4
GO:0030374	nuclear receptor coactivator activity	34/6283	55/18496	5.98973015573165e-4
GO:0001222	transcription corepressor binding	30/6283	47/18496	7.28255463923372e-4
GO:0016791	phosphatase activity	124/6283	270/18496	7.28255463923372e-4
GO:0016279	protein-lysine N-methyltransferase activity	37/6283	62/18496	7.624747110916142e-4
GO:0042578	phosphoric ester hydrolase activity	158/6283	358/18496	8.944364306284388e-4
GO:0032183	SUMO binding	14/6283	17/18496	0.0014495841677660169
GO:0140098	catalytic activity, acting on RNA	171/6283	395/18496	0.001509589616429761
GO:0045296	cadherin binding	147/6283	334/18496	0.0017965061169821351
GO:0008409	5'-3' exonuclease activity	15/6283	19/18496	0.0017965061169821351
GO:0016796	exonuclease activity, active with either ribo- or deoxyribonucleic acids and producing 5'-phosphomonoesters	35/6283	60/18496	0.0021333147368985347
GO:0004712	protein serine/threonine/tyrosine kinase activity	28/6283	45/18496	0.0021920661122696783
GO:0003678	DNA helicase activity	34/6283	58/18496	0.002245531781348151
GO:0051539	4 iron, 4 sulfur cluster binding	27/6283	43/18496	0.002245531781348151
GO:0070577	lysine-acetylated histone binding	18/6283	25/18496	0.002415334054245171
GO:0140033	acetylation-dependent protein binding	18/6283	25/18496	0.002415334054245171
GO:0019213	deacetylase activity	24/6283	37/18496	0.002457737995578425
GO:0004527	exonuclease activity	44/6283	81/18496	0.00262482381740337
GO:0046332	SMAD binding	43/6283	79/18496	0.0028854838512262777
GO:0140034	methylation-dependent protein binding	44/6283	82/18496	0.003693005527226622
GO:0000287	magnesium ion binding	102/6283	224/18496	0.003901657669725226
GO:1901981	phosphatidylinositol phosphate binding	84/6283	179/18496	0.004040033926615568
GO:0019208	phosphatase regulator activity	53/6283	104/18496	0.004714630111540073
GO:0042974	nuclear retinoic acid receptor binding	18/6283	26/18496	0.004714630111540073
GO:0004713	protein tyrosine kinase activity	67/6283	138/18496	0.004905446801657507
GO:0140101	catalytic activity, acting on a tRNA	64/6283	131/18496	0.00526462918145611
GO:0008173	RNA methyltransferase activity	36/6283	65/18496	0.005509771457841946
GO:0001727	lipid kinase activity	25/6283	41/18496	0.006231614183820742
GO:0016757	glycosyltransferase activity	118/6283	268/18496	0.006231614183820742
GO:0016896	RNA exonuclease activity, producing 5'-phosphomonoesters	24/6283	39/18496	0.0065676380829454446
GO:0044390	ubiquitin-like protein conjugating enzyme binding	23/6283	37/18496	0.006939237533750071
GO:0043015	gamma-tubulin binding	22/6283	35/18496	0.007291487935556602
GO:0035064	methylated histone binding	42/6283	80/18496	0.007841023895497092
GO:0004693	cyclin-dependent protein serine/threonine kinase activity	19/6283	29/18496	0.008082079425575999
GO:0097472	cyclin-dependent protein kinase activity	19/6283	29/18496	0.008082079425575999
GO:0030145	manganese ion binding	35/6283	64/18496	0.008101605341524971
GO:0070530	K63-linked polyubiquitin modification-dependent protein binding	17/6283	25/18496	0.008101605341524971
GO:0016887	ATP hydrolysis activity	172/6283	412/18496	0.008101605341524971
GO:0140938	histone H3 methyltransferase activity	25/6283	42/18496	0.00911110955143334
GO:0000149	SNARE binding	53/6283	107/18496	0.009218431214848775
GO:0016423	tRNA (guanine) methyltransferase activity	10/6283	12/18496	0.009345144855779303
GO:0017154	semaphorin receptor activity	10/6283	12/18496	0.009345144855779303
GO:0003697	single-stranded DNA binding	57/6283	118/18496	0.012502509764589888
GO:0052866	phosphatidylinositol phosphate phosphatase activity	19/6283	30/18496	0.013485578745316744
GO:0004708	MAP kinase kinase activity	13/6283	18/18496	0.014037018488807167
GO:1990380	K48-linked deubiquitinase activity	13/6283	18/18496	0.014037018488807167
GO:0004709	MAP kinase kinase kinase activity	17/6283	26/18496	0.014037018488807167
GO:0003887	DNA-directed DNA polymerase activity	16/6283	24/18496	0.014037018488807167
GO:0140035	ubiquitination-like modification-dependent protein binding	14/6283	20/18496	0.014037018488807167
GO:0004532	RNA exonuclease activity	24/6283	41/18496	0.014037018488807167
GO:0010485	histone H4 acetyltransferase activity	15/6283	22/18496	0.014037018488807167
GO:0016780	phosphotransferase activity, for other substituted phosphate groups	15/6283	22/18496	0.014037018488807167
GO:0033558	protein lysine deacetylase activity	15/6283	22/18496	0.014037018488807167
GO:0005547	phosphatidylinositol-3,4,5-trisphosphate binding	23/6283	39/18496	0.015119496482118553
GO:0008408	3'-5' exonuclease activity	30/6283	55/18496	0.0169467806570784
GO:0008175	tRNA methyltransferase activity	20/6283	33/18496	0.01911008106728372
GO:0016706	2-oxoglutarate-dependent dioxygenase activity	32/6283	60/18496	0.01911008106728372
GO:0043995	histone H4K5 acetyltransferase activity	9/6283	11/18496	0.01911008106728372
GO:0043996	histone H4K8 acetyltransferase activity	9/6283	11/18496	0.01911008106728372
GO:0140852	histone ubiquitin ligase activity	9/6283	11/18496	0.01911008106728372
GO:0046966	nuclear thyroid hormone receptor binding	18/6283	29/18496	0.021447225594329055
GO:0030276	clathrin binding	36/6283	70/18496	0.022526482088626155
GO:0009982	pseudouridine synthase activity	10/6283	13/18496	0.02253109314226068
GO:0043022	ribosome binding	52/6283	109/18496	0.023317053884704075
GO:0000030	mannosyltransferase activity	16/6283	25/18496	0.02345968332509997
GO:0016799	hydrolase activity, hydrolyzing N-glycosyl compounds	22/6283	38/18496	0.023807773741376433
GO:0019888	protein phosphatase regulator activity	45/6283	92/18496	0.023807773741376433
GO:0043023	ribosomal large subunit binding	11/6283	15/18496	0.023833888199496563
GO:0004407	histone deacetylase activity	14/6283	21/18496	0.024158984307423408
GO:0019200	carbohydrate kinase activity	14/6283	21/18496	0.024158984307423408
GO:0051010	microtubule plus-end binding	14/6283	21/18496	0.024158984307423408
GO:0019903	protein phosphatase binding	65/6283	142/18496	0.024269892328885993
GO:0000175	3'-5'-RNA exonuclease activity	21/6283	36/18496	0.02456132082533719
GO:0034061	DNA polymerase activity	21/6283	36/18496	0.02456132082533719
GO:0004715	non-membrane spanning protein tyrosine kinase activity	25/6283	45/18496	0.024740795853444814
GO:0019207	kinase regulator activity	109/6283	256/18496	0.02483306300719165
GO:0043021	ribonucleoprotein complex binding	75/6283	168/18496	0.025972358783762115
GO:0090079	translation regulator activity, nucleic acid binding	52/6283	110/18496	0.026351466841799717
GO:0003684	damaged DNA binding	36/6283	71/18496	0.026395271725299155
GO:0016811	hydrolase activity, acting on carbon-nitrogen (but not peptide) bonds, in linear amides	36/6283	71/18496	0.026395271725299155
GO:0004721	phosphoprotein phosphatase activity	78/6283	176/18496	0.026591667803044398
GO:0035591	signaling adaptor activity	47/6283	98/18496	0.02798458776953052
GO:0019887	protein kinase regulator activity	97/6283	226/18496	0.02946572449919426
GO:0000217	DNA secondary structure binding	22/6283	39/18496	0.032034531221696604
GO:0051117	ATPase binding	41/6283	84/18496	0.033062179932763516
GO:0019706	protein-cysteine S-palmitoyltransferase activity	16/6283	26/18496	0.03410597100803409
GO:0019707	protein-cysteine S-acyltransferase activity	16/6283	26/18496	0.03410597100803409
GO:0019789	SUMO transferase activity	16/6283	26/18496	0.03410597100803409
GO:0034593	phosphatidylinositol bisphosphate phosphatase activity	16/6283	26/18496	0.03410597100803409
GO:0016409	palmitoyltransferase activity	21/6283	37/18496	0.03410597100803409
GO:0008353	RNA polymerase II CTD heptapeptide repeat kinase activity	8/6283	10/18496	0.03554023498258872
GO:0045322	unmethylated CpG binding	8/6283	10/18496	0.03554023498258872
GO:0042171	lysophosphatidic acid acyltransferase activity	14/6283	22/18496	0.037794365755489924
GO:0070034	telomerase RNA binding	14/6283	22/18496	0.037794365755489924
GO:0071617	lysophospholipid acyltransferase activity	14/6283	22/18496	0.037794365755489924
GO:0005338	nucleotide-sugar transmembrane transporter activity	9/6283	12/18496	0.03838320736893427
GO:0032794	GTPase activating protein binding	9/6283	12/18496	0.03838320736893427
GO:0043997	histone H4K12 acetyltransferase activity	9/6283	12/18496	0.03838320736893427
GO:0046030	inositol trisphosphate phosphatase activity	9/6283	12/18496	0.03838320736893427
GO:0035173	histone kinase activity	13/6283	20/18496	0.03838320736893427
GO:0008135	translation factor activity, RNA binding	41/6283	85/18496	0.03838320736893427
GO:0052745	inositol phosphate phosphatase activity	12/6283	18/18496	0.03938124494992305
GO:0140036	ubiquitin-dependent protein binding	12/6283	18/18496	0.03938124494992305
GO:0052744	phosphatidylinositol monophosphate phosphatase activity	10/6283	14/18496	0.03952708636940469
GO:0015923	mannosidase activity	11/6283	16/18496	0.03965111547186091
GO:0004518	nuclease activity	89/6283	208/18496	0.039784455132157386
GO:0004536	DNA nuclease activity	31/6283	61/18496	0.039784455132157386
GO:0031624	ubiquitin conjugating enzyme binding	18/6283	31/18496	0.04128821667477511
GO:0002039	p53 binding	33/6283	66/18496	0.041701507616283745
GO:0051219	phosphoprotein binding	44/6283	93/18496	0.04187139009085773
GO:0016798	hydrolase activity, acting on glycosyl bonds	59/6283	131/18496	0.043431693386418495
GO:0043325	phosphatidylinositol-3,4-bisphosphate binding	17/6283	29/18496	0.044544736804425784
GO:0004879	nuclear receptor activity	27/6283	52/18496	0.04465596658531498
GO:0098531	ligand-activated transcription factor activity	27/6283	52/18496	0.04465596658531498
GO:0016758	hexosyltransferase activity	84/6283	196/18496	0.04465596658531498
GO:0032266	phosphatidylinositol-3-phosphate binding	24/6283	45/18496	0.04465596658531498
GO:0016747	acyltransferase activity, transferring groups other than amino-acyl groups	95/6283	225/18496	0.04465596658531498
GO:0004725	protein tyrosine phosphatase activity	45/6283	96/18496	0.04495911380886927
GO:0003779	actin binding	174/6283	438/18496	0.047466342128320786
GO:0140658	ATP-dependent chromatin remodeler activity	20/6283	36/18496	0.047690829653000394
GO:0032934	sterol binding	31/6283	62/18496	0.04941536302195678
P2RY12-OE_vs_GFP-OE
ID	Description	GeneRatio	BgRatio	p.adjust
GO:0030695	GTPase regulator activity	266/6363	486/18496	7.454376196453078e-18
GO:0060589	nucleoside-triphosphatase regulator activity	266/6363	486/18496	7.454376196453078e-18
GO:0004674	protein serine/threonine kinase activity	225/6363	427/18496	1.4488098722064217e-12
GO:0106310	protein serine kinase activity	191/6363	361/18496	8.099226541861987e-11
GO:0005096	GTPase activator activity	151/6363	272/18496	1.4616546971953615e-10
GO:0051020	GTPase binding	166/6363	313/18496	1.3572412744231254e-9
GO:0031267	small GTPase binding	152/6363	281/18496	1.3572412744231254e-9
GO:0030674	protein-macromolecule adaptor activity	206/6363	421/18496	5.9298003230744636e-8
GO:0005085	guanyl-nucleotide exchange factor activity	122/6363	225/18496	9.816370024247737e-8
GO:0016741	transferase activity, transferring one-carbon groups	121/6363	226/18496	2.8901868922452904e-7
GO:0140097	catalytic activity, acting on DNA	129/6363	248/18496	8.499867319644814e-7
GO:0140030	modification-dependent protein binding	101/6363	184/18496	8.890349481890203e-7
GO:0008168	methyltransferase activity	114/6363	215/18496	1.314699379627591e-6
GO:0140993	histone modifying activity	108/6363	202/18496	1.6181626856953343e-6
GO:0003713	transcription coactivator activity	141/6363	280/18496	1.928166239963731e-6
GO:0008757	S-adenosylmethionine-dependent methyltransferase activity	101/6363	187/18496	2.0429437512527707e-6
GO:0140098	catalytic activity, acting on RNA	187/6363	395/18496	4.0972040380347495e-6
GO:0008017	microtubule binding	135/6363	273/18496	1.2474236942473506e-5
GO:0019902	phosphatase binding	99/6363	189/18496	1.697264155651077e-5
GO:0045296	cadherin binding	159/6363	334/18496	2.1790555629634038e-5
GO:0015631	tubulin binding	177/6363	379/18496	2.335901525993475e-5
GO:0016887	ATP hydrolysis activity	190/6363	412/18496	2.5268583956873558e-5
GO:0003697	single-stranded DNA binding	67/6363	118/18496	2.6349343895688613e-5
GO:0008276	protein methyltransferase activity	56/6363	94/18496	2.6349343895688613e-5
GO:0005543	phospholipid binding	218/6363	484/18496	2.9652633555504517e-5
GO:0030374	nuclear receptor coactivator activity	37/6363	55/18496	3.1386664732232414e-5
GO:0016922	nuclear receptor binding	75/6363	137/18496	3.58255580169827e-5
GO:0008094	ATP-dependent activity, acting on DNA	68/6363	122/18496	4.66467196749688e-5
GO:0008170	N-methyltransferase activity	58/6363	101/18496	7.489296527111923e-5
GO:0140101	catalytic activity, acting on a tRNA	71/6363	131/18496	0.00010050304018216919
GO:0001222	transcription corepressor binding	32/6363	47/18496	0.00010050304018216919
GO:0001221	transcription coregulator binding	62/6363	112/18496	1.6278864367521813e-4
GO:0004386	helicase activity	80/6363	154/18496	2.0029735038707677e-4
GO:0019787	ubiquitin-like protein transferase activity	210/6363	477/18496	2.3548363692459603e-4
GO:0042974	nuclear retinoic acid receptor binding	20/6363	26/18496	4.0242350501616106e-4
GO:0046332	SMAD binding	46/6363	79/18496	4.1914840588234715e-4
GO:0035091	phosphatidylinositol binding	129/6363	276/18496	4.49910292048041e-4
GO:0044389	ubiquitin-like protein ligase binding	149/6363	327/18496	5.382875270051364e-4
GO:0016755	aminoacyltransferase activity	214/6363	494/18496	6.075609479973493e-4
GO:0042393	histone binding	118/6363	252/18496	8.567801116679525e-4
GO:0017124	SH3 domain binding	64/6363	122/18496	9.095020675716358e-4
GO:0031625	ubiquitin protein ligase binding	140/6363	308/18496	9.985164191423754e-4
GO:0042054	histone methyltransferase activity	39/6363	66/18496	9.985164191423754e-4
GO:0004879	nuclear receptor activity	32/6363	52/18496	0.0015728883985885577
GO:0098531	ligand-activated transcription factor activity	32/6363	52/18496	0.0015728883985885577
GO:0008173	RNA methyltransferase activity	38/6363	65/18496	0.00162789369715675
GO:0016278	lysine N-methyltransferase activity	37/6363	63/18496	0.001731929477240508
GO:0046965	nuclear retinoid X receptor binding	14/6363	17/18496	0.0017727782574452381
GO:0030276	clathrin binding	40/6363	70/18496	0.002010947625830729
GO:0016791	phosphatase activity	123/6363	270/18496	0.002164174789768356
GO:0019207	kinase regulator activity	117/6363	256/18496	0.0025673665337463502
GO:0140297	DNA-binding transcription factor binding	203/6363	477/18496	0.0025673665337463502
GO:0004713	protein tyrosine kinase activity	69/6363	138/18496	0.0025673665337463502
GO:0003714	transcription corepressor activity	92/6363	194/18496	0.0025673665337463502
GO:0016279	protein-lysine N-methyltransferase activity	36/6363	62/18496	0.0025673665337463502
GO:0051539	4 iron, 4 sulfur cluster binding	27/6363	43/18496	0.002920945692187047
GO:0008175	tRNA methyltransferase activity	22/6363	33/18496	0.0033680505564299013
GO:0019903	protein phosphatase binding	70/6363	142/18496	0.0036552606971521954
GO:0004708	MAP kinase kinase activity	14/6363	18/18496	0.0044227960832431135
GO:0004842	ubiquitin-protein transferase activity	190/6363	448/18496	0.004559046808770904
GO:0031593	polyubiquitin modification-dependent protein binding	33/6363	57/18496	0.004763185047926342
GO:0004535	poly(A)-specific ribonuclease activity	11/6363	13/18496	0.005798978169838702
GO:0003684	damaged DNA binding	39/6363	71/18496	0.005941209322213183
GO:0019887	protein kinase regulator activity	103/6363	226/18496	0.005941209322213183
GO:0042578	phosphoric ester hydrolase activity	154/6363	358/18496	0.007424763032838793
GO:0032050	clathrin heavy chain binding	9/6363	10/18496	0.008560642699754154
GO:0098505	G-rich strand telomeric DNA binding	9/6363	10/18496	0.008560642699754154
GO:0061629	RNA polymerase II-specific DNA-binding transcription factor binding	148/6363	344/18496	0.009030112211721323
GO:0019213	deacetylase activity	23/6363	37/18496	0.009160226377293445
GO:0000287	magnesium ion binding	101/6363	224/18496	0.009831509152553314
GO:1901981	phosphatidylinositol phosphate binding	83/6363	179/18496	0.01018801529797066
GO:0070412	R-SMAD binding	17/6363	25/18496	0.010746010025934661
GO:0016423	tRNA (guanine) methyltransferase activity	10/6363	12/18496	0.012121858070556229
GO:0019209	kinase activator activity	64/6363	133/18496	0.012121858070556229
GO:0140938	histone H3 methyltransferase activity	25/6363	42/18496	0.012346949435810361
GO:0016796	exonuclease activity, active with either ribo- or deoxyribonucleic acids and producing 5'-phosphomonoesters	33/6363	60/18496	0.013571933903055828
GO:0032182	ubiquitin-like protein binding	58/6363	119/18496	0.013576013013708034
GO:0000149	SNARE binding	53/6363	107/18496	0.013576013013708034
GO:0042162	telomeric DNA binding	23/6363	38/18496	0.013576013013708034
GO:0030295	protein kinase activator activity	60/6363	124/18496	0.013576013013708034
GO:0061659	ubiquitin-like protein ligase activity	155/6363	367/18496	0.015076279000951539
GO:0004697	protein kinase C activity	12/6363	16/18496	0.016195095382747313
GO:0070411	I-SMAD binding	12/6363	16/18496	0.016195095382747313
GO:0004712	protein serine/threonine/tyrosine kinase activity	26/6363	45/18496	0.016221809029209593
GO:0004725	protein tyrosine phosphatase activity	48/6363	96/18496	0.016694285951787256
GO:0004709	MAP kinase kinase kinase activity	17/6363	26/18496	0.017587612436566945
GO:0140034	methylation-dependent protein binding	42/6363	82/18496	0.017587612436566945
GO:0009931	calcium-dependent protein serine/threonine kinase activity	15/6363	22/18496	0.017587612436566945
GO:0033558	protein lysine deacetylase activity	15/6363	22/18496	0.017587612436566945
GO:0001727	lipid kinase activity	24/6363	41/18496	0.017960315624278543
GO:0004532	RNA exonuclease activity	24/6363	41/18496	0.017960315624278543
GO:0005547	phosphatidylinositol-3,4,5-trisphosphate binding	23/6363	39/18496	0.01918493555112233
GO:0016896	RNA exonuclease activity, producing 5'-phosphomonoesters	23/6363	39/18496	0.01918493555112233
GO:0016879	ligase activity, forming carbon-nitrogen bonds	27/6363	48/18496	0.02035794184724648
GO:0016747	acyltransferase activity, transferring groups other than amino-acyl groups	99/6363	225/18496	0.021833561131847094
GO:0016779	nucleotidyltransferase activity	68/6363	147/18496	0.024108131568264392
GO:0004527	exonuclease activity	41/6363	81/18496	0.024108131568264392
GO:0090079	translation regulator activity, nucleic acid binding	53/6363	110/18496	0.024159828672948927
GO:0004518	nuclease activity	92/6363	208/18496	0.024662092712945997
GO:0035591	signaling adaptor activity	48/6363	98/18496	0.024708116672998687
GO:0051011	microtubule minus-end binding	10/6363	13/18496	0.026343523801942544
GO:0016757	glycosyltransferase activity	115/6363	268/18496	0.026343523801942544
GO:0003678	DNA helicase activity	31/6363	58/18496	0.026343523801942544
GO:0000030	mannosyltransferase activity	16/6363	25/18496	0.027802985964326885
GO:0004698	calcium-dependent protein kinase C activity	11/6363	15/18496	0.027802985964326885
GO:0043023	ribosomal large subunit binding	11/6363	15/18496	0.027802985964326885
GO:0140463	chromatin-protein adaptor activity	11/6363	15/18496	0.027802985964326885
GO:0004721	phosphoprotein phosphatase activity	79/6363	176/18496	0.027837147537192054
GO:0010857	calcium-dependent protein kinase activity	15/6363	23/18496	0.02818763410289335
GO:0004407	histone deacetylase activity	14/6363	21/18496	0.02872730782988396
GO:0043130	ubiquitin binding	48/6363	99/18496	0.02895948408058017
GO:0140658	ATP-dependent chromatin remodeler activity	21/6363	36/18496	0.03063852924586301
GO:0035064	methylated histone binding	40/6363	80/18496	0.03115024336950134
GO:0019205	nucleobase-containing compound kinase activity	24/6363	43/18496	0.034644972175528255
GO:0016811	hydrolase activity, acting on carbon-nitrogen (but not peptide) bonds, in linear amides	36/6363	71/18496	0.03600002477305793
GO:0003899	DNA-directed 5'-3' RNA polymerase activity	18/6363	30/18496	0.03853308413685462
GO:0051019	mitogen-activated protein kinase binding	17/6363	28/18496	0.04119857345565377
GO:0000217	DNA secondary structure binding	22/6363	39/18496	0.04119857345565377
GO:0016874	ligase activity	74/6363	166/18496	0.04174986195605388
GO:0019706	protein-cysteine S-palmitoyltransferase activity	16/6363	26/18496	0.04174986195605388
GO:0019707	protein-cysteine S-acyltransferase activity	16/6363	26/18496	0.04174986195605388
GO:0030507	spectrin binding	16/6363	26/18496	0.04174986195605388
GO:0052742	phosphatidylinositol kinase activity	16/6363	26/18496	0.04174986195605388
GO:0005522	profilin binding	8/6363	10/18496	0.04174986195605388
GO:0070878	primary miRNA binding	8/6363	10/18496	0.04174986195605388
GO:0001098	basal transcription machinery binding	31/6363	60/18496	0.04174986195605388
GO:0001099	basal RNA polymerase II transcription machinery binding	31/6363	60/18496	0.04174986195605388
GO:0016409	palmitoyltransferase activity	21/6363	37/18496	0.04174986195605388
GO:0044390	ubiquitin-like protein conjugating enzyme binding	21/6363	37/18496	0.04174986195605388
GO:0003887	DNA-directed DNA polymerase activity	15/6363	24/18496	0.04308086570403666
GO:0016780	phosphotransferase activity, for other substituted phosphate groups	14/6363	22/18496	0.043570458317614066
GO:0042171	lysophosphatidic acid acyltransferase activity	14/6363	22/18496	0.043570458317614066
GO:0071617	lysophospholipid acyltransferase activity	14/6363	22/18496	0.043570458317614066
GO:0000993	RNA polymerase II complex binding	20/6363	35/18496	0.043570458317614066
GO:0043015	gamma-tubulin binding	20/6363	35/18496	0.043570458317614066
GO:0035259	nuclear glucocorticoid receptor binding	9/6363	12/18496	0.043570458317614066
GO:0043047	single-stranded telomeric DNA binding	9/6363	12/18496	0.043570458317614066
GO:0046030	inositol trisphosphate phosphatase activity	9/6363	12/18496	0.043570458317614066
GO:0140566	histone reader activity	9/6363	12/18496	0.043570458317614066
GO:0010314	phosphatidylinositol-5-phosphate binding	13/6363	20/18496	0.04434856884786705
GO:0050145	nucleoside monophosphate kinase activity	13/6363	20/18496	0.04434856884786705
GO:0000400	four-way junction DNA binding	12/6363	18/18496	0.045095304210019976
GO:0015278	calcium-release channel activity	12/6363	18/18496	0.045095304210019976
GO:0140328	floppase activity	11/6363	16/18496	0.045095304210019976
GO:0034062	5'-3' RNA polymerase activity	19/6363	33/18496	0.045095304210019976
GO:0097747	RNA polymerase activity	19/6363	33/18496	0.045095304210019976
GO:0008013	beta-catenin binding	41/6363	85/18496	0.048244132770041755
GO:0061630	ubiquitin protein ligase activity	143/6363	349/18496	0.048244132770041755
GO:0061650	ubiquitin-like protein conjugating enzyme activity	22/6363	40/18496	0.049197053773316235

## Sheet: Tab.S6 KEGG analysis of gDTUs
GFP-OE_vs_A549
Description	GeneRatio	p.adjust
Autophagy - animal	93/2805	5.987896059163691e-7
Ubiquitin mediated proteolysis	79/2805	2.615616943212626e-6
Hepatitis B	84/2805	4.885022214687919e-5
Endocytosis	120/2805	4.885022214687919e-5
Pancreatic cancer	46/2805	7.282310000255899e-5
Adherens junction	53/2805	7.469819150990002e-5
Cellular senescence	80/2805	8.387358956027414e-5
Inositol phosphate metabolism	43/2805	1.4889973866931254e-4
Phosphatidylinositol signaling system	54/2805	1.4889973866931254e-4
Shigellosis	116/2805	1.4889973866931254e-4
p53 signaling pathway	43/2805	3.2706800264145023e-4
Colorectal cancer	48/2805	3.922660464540173e-4
Homologous recombination	27/2805	3.934269549633517e-4
Axon guidance	87/2805	6.911597951571069e-4
Neurotrophin signaling pathway	61/2805	7.160125741530595e-4
Polycomb repressive complex	45/2805	9.725454923963755e-4
ErbB signaling pathway	46/2805	0.0011827225459881301
Endometrial cancer	34/2805	0.0014423226326701693
Nucleotide metabolism	45/2805	0.0017578705479669038
T cell receptor signaling pathway	60/2805	0.002113847065267799
Prostate cancer	50/2805	0.0022933150614720603
Cell cycle	74/2805	0.002382271652940958
Yersinia infection	66/2805	0.002382271652940958
Lysosome	64/2805	0.002382271652940958
Choline metabolism in cancer	50/2805	0.002664375921490609
Rap1 signaling pathway	94/2805	0.00361376819733134
Biosynthesis of cofactors	71/2805	0.0038387271454022095
AGE-RAGE signaling pathway in diabetic complications	50/2805	0.004349365397560366
Human T-cell leukemia virus 1 infection	98/2805	0.004349365397560366
Salmonella infection	108/2805	0.004616263158395241
Hedgehog signaling pathway	31/2805	0.004616263158395241
Proteoglycans in cancer	90/2805	0.004815706434243691
Sphingolipid signaling pathway	58/2805	0.005095565171505882
Apoptosis - multiple species	20/2805	0.0055201907651267
mRNA surveillance pathway	50/2805	0.006321985910408948
MAPK signaling pathway	125/2805	0.006660917734705502
Fanconi anemia pathway	30/2805	0.006660917734705502
Protein processing in endoplasmic reticulum	76/2805	0.006858949355125503
N-Glycan biosynthesis	29/2805	0.007210313569818406
Chronic myeloid leukemia	39/2805	0.00758500499123918
Pyrimidine metabolism	31/2805	0.007790309637074527
Renal cell carcinoma	36/2805	0.007857259537809629
Platinum drug resistance	38/2805	0.008106061263810409
EGFR tyrosine kinase inhibitor resistance	40/2805	0.008173930078661816
Longevity regulating pathway	44/2805	0.008173930078661816
C-type lectin receptor signaling pathway	50/2805	0.008173930078661816
Hepatitis C	71/2805	0.008173930078661816
Purine metabolism	59/2805	0.008173930078661816
Non-small cell lung cancer	37/2805	0.008173930078661816
Bacterial invasion of epithelial cells	39/2805	0.008327346745069276
Phospholipase D signaling pathway	67/2805	0.008327346745069276
Nucleocytoplasmic transport	51/2805	0.008327346745069276
Progesterone-mediated oocyte maturation	52/2805	0.009201108686612213
AMPK signaling pathway	56/2805	0.010932613795389312
Autophagy - other	19/2805	0.011319348502080112
Parathyroid hormone synthesis, secretion and action	53/2805	0.012393565399727096
Spinocerebellar ataxia	64/2805	0.01370835117799456
Lipid and atherosclerosis	91/2805	0.01436657262942042
Small cell lung cancer	44/2805	0.014662099118130701
Focal adhesion	86/2805	0.014901399540739794
Endocrine resistance	46/2805	0.017909246439769034
Longevity regulating pathway - multiple species	31/2805	0.020615035449437154
Hippo signaling pathway - multiple species	17/2805	0.020632707408422195
Mitophagy - animal	48/2805	0.021022072919335
Oocyte meiosis	61/2805	0.02107267436801831
Measles	61/2805	0.02107267436801831
PD-L1 expression and PD-1 checkpoint pathway in cancer	42/2805	0.02186656373406217
TNF signaling pathway	53/2805	0.02486681580301899
Nucleotide excision repair	31/2805	0.025164263618039716
Mannose type O-glycan biosynthesis	14/2805	0.026122033372954802
Central carbon metabolism in cancer	34/2805	0.02827887583114767
Base excision repair	23/2805	0.02827887583114767
Glycosylphosphatidylinositol (GPI)-anchor biosynthesis	17/2805	0.028644540886131647
Apoptosis	59/2805	0.029148782434669934
Glycosaminoglycan degradation	12/2805	0.029756194719918236
Ferroptosis	22/2805	0.03088489735465337
mTOR signaling pathway	67/2805	0.03170016136811248
Other types of O-glycan biosynthesis	24/2805	0.03208063515413539
Chagas disease	46/2805	0.0344839144331698
GnRH signaling pathway	42/2805	0.03692800730326031
Tight junction	71/2805	0.03692800730326031
Adipocytokine signaling pathway	33/2805	0.03692800730326031
Insulin signaling pathway	59/2805	0.0374980271257086
FoxO signaling pathway	57/2805	0.03933131758851082
Inflammatory mediator regulation of TRP channels	44/2805	0.041493956586705676
Amyotrophic lateral sclerosis	143/2805	0.04215554307898387
Epstein-Barr virus infection	83/2805	0.04215554307898387
Prolactin signaling pathway	33/2805	0.044389774796145906
Human immunodeficiency virus 1 infection	86/2805	0.04582228251768024
Fructose and mannose metabolism	18/2805	0.04628328768446714
Biosynthesis of unsaturated fatty acids	15/2805	0.046894211884607684
P2RY12-OE_vs_A549
Description	GeneRatio	p.adjust
Ubiquitin mediated proteolysis	84/2822	3.986799404984805e-8
Pancreatic cancer	50/2822	1.5674327183239305e-6
EGFR tyrosine kinase inhibitor resistance	51/2822	1.8765111173085505e-6
p53 signaling pathway	46/2822	3.25200163722313e-5
ErbB signaling pathway	51/2822	3.25200163722313e-5
Inositol phosphate metabolism	44/2822	8.598720349172117e-5
Phosphatidylinositol signaling system	55/2822	8.598720349172117e-5
Autophagy - animal	85/2822	8.598720349172117e-5
Colorectal cancer	50/2822	8.598720349172117e-5
Endometrial cancer	37/2822	8.707803668585158e-5
Polycomb repressive complex	48/2822	8.707803668585158e-5
Choline metabolism in cancer	55/2822	8.707803668585158e-5
Homologous recombination	28/2822	1.0591294258451601e-4
mRNA surveillance pathway	56/2822	1.4909557660959963e-4
Insulin resistance	58/2822	2.317515386358644e-4
Shigellosis	115/2822	2.3231949798194586e-4
Hepatitis B	80/2822	2.807921503795341e-4
Central carbon metabolism in cancer	41/2822	2.964491318870298e-4
Platinum drug resistance	42/2822	6.160435305368041e-4
MAPK signaling pathway	132/2822	6.281769359713713e-4
Non-small cell lung cancer	41/2822	6.281769359713713e-4
Cellular senescence	76/2822	6.456204382659403e-4
Lysosome	66/2822	7.33806184577692e-4
Endocytosis	113/2822	7.33806184577692e-4
AMPK signaling pathway	61/2822	9.861168969824005e-4
Renal cell carcinoma	39/2822	9.927955770724255e-4
Chronic myeloid leukemia	42/2822	9.949941103696857e-4
Axon guidance	85/2822	0.0015189229153076684
T cell receptor signaling pathway	60/2822	0.0017214937300108486
Fructose and mannose metabolism	22/2822	0.0017214937300108486
Adherens junction	48/2822	0.0017214937300108486
Nucleocytoplasmic transport	54/2822	0.001962847526602883
Yersinia infection	66/2822	0.002108034724060796
Apoptosis	65/2822	0.0023342388578556513
PD-L1 expression and PD-1 checkpoint pathway in cancer	46/2822	0.002759384461399145
Regulation of actin cytoskeleton	102/2822	0.002759384461399145
Hepatocellular carcinoma	78/2822	0.002759384461399145
Fanconi anemia pathway	31/2822	0.002759384461399145
Glioma	40/2822	0.002790943945986078
N-Glycan biosynthesis	30/2822	0.0029555969760360883
Prostate cancer	49/2822	0.002995184289178926
Insulin signaling pathway	65/2822	0.003157788643539975
Adipocytokine signaling pathway	37/2822	0.0037636667943300645
Other types of O-glycan biosynthesis	27/2822	0.0038262308776073855
Proteoglycans in cancer	90/2822	0.004281241885265526
Sphingolipid signaling pathway	58/2822	0.004341458490120153
Apoptosis - multiple species	20/2822	0.004363791765012646
Neurotrophin signaling pathway	57/2822	0.004747171605513269
Human T-cell leukemia virus 1 infection	97/2822	0.005265951399603338
Focal adhesion	89/2822	0.005265951399603338
TNF signaling pathway	56/2822	0.0064895234895609236
Base excision repair	25/2822	0.0064895234895609236
Cell cycle	71/2822	0.007310587116547051
Hippo signaling pathway - multiple species	18/2822	0.007929681693812073
Longevity regulating pathway	44/2822	0.007929681693812073
Small cell lung cancer	45/2822	0.008961405413535838
Phospholipase D signaling pathway	67/2822	0.008961405413535838
Prolactin signaling pathway	36/2822	0.008961405413535838
Mannose type O-glycan biosynthesis	15/2822	0.009163637600253818
Galactose metabolism	19/2822	0.011242646554594136
Biosynthesis of cofactors	68/2822	0.01131183168208786
Glycerophospholipid metabolism	48/2822	0.015231471349358924
Measles	62/2822	0.015231471349358924
Rap1 signaling pathway	89/2822	0.019772608008575488
FoxO signaling pathway	59/2822	0.021377236652672056
Amino sugar and nucleotide sugar metabolism	26/2822	0.021818045482160348
HIF-1 signaling pathway	50/2822	0.021818045482160348
Viral carcinogenesis	86/2822	0.021818045482160348
Salmonella infection	103/2822	0.021818045482160348
C-type lectin receptor signaling pathway	48/2822	0.02194281601178044
Mismatch repair	14/2822	0.027381114309081384
Human papillomavirus infection	132/2822	0.02841707506006946
Thyroid hormone signaling pathway	54/2822	0.02879538182574056
Glycosaminoglycan biosynthesis - chondroitin sulfate / dermatan sulfate	13/2822	0.02904262106625535
ATP-dependent chromatin remodeling	52/2822	0.029294784460266263
Endocrine resistance	45/2822	0.02937759561530965
Fc gamma R-mediated phagocytosis	45/2822	0.02937759561530965
Biosynthesis of nucleotide sugars	20/2822	0.029419441821030453
Glycosaminoglycan degradation	12/2822	0.02983525149611444
Ras signaling pathway	97/2822	0.03009820550751144
Progesterone-mediated oocyte maturation	49/2822	0.03935395172750004
Hepatitis C	67/2822	0.04019208844645232
Thermogenesis	95/2822	0.04019208844645232
Glycerolipid metabolism	31/2822	0.04019208844645232
AGE-RAGE signaling pathway in diabetic complications	45/2822	0.040769963984205106
Growth hormone synthesis, secretion and action	53/2822	0.040769963984205106
Lysine degradation	30/2822	0.0445250417304594
P2RY12-OE_vs_GFP-OE
Description	GeneRatio	p.adjust
Ubiquitin mediated proteolysis	85/2863	3.0146471675619166e-8
Endocytosis	129/2863	5.997198185662516e-7
Homologous recombination	31/2863	4.6420863513733824e-06
Pancreatic cancer	46/2863	1.6032661808055974e-4
Hedgehog signaling pathway	36/2863	1.6032661808055974e-4
EGFR tyrosine kinase inhibitor resistance	47/2863	1.6102308701952374e-4
Phosphatidylinositol signaling system	55/2863	1.6102308701952374e-4
Nucleotide metabolism	49/2863	1.7186006319260593e-4
p53 signaling pathway	44/2863	2.514263335647852e-4
Fanconi anemia pathway	34/2863	5.076538347078578e-4
Autophagy - animal	83/2863	5.076538347078578e-4
Cellular senescence	78/2863	5.076538347078578e-4
Insulin signaling pathway	70/2863	5.076538347078578e-4
Inositol phosphate metabolism	42/2863	5.076538347078578e-4
Shigellosis	114/2863	8.796575460820014e-4
Base excision repair	28/2863	8.796575460820014e-4
Adherens junction	50/2863	8.796575460820014e-4
Mismatch repair	17/2863	0.0016718307268723418
ErbB signaling pathway	46/2863	0.0018547116659709132
Neurotrophin signaling pathway	60/2863	0.002229251757688698
Choline metabolism in cancer	51/2863	0.002574342365301453
Hepatitis B	77/2863	0.0027038735540348404
DNA replication	23/2863	0.0027038735540348404
Polycomb repressive complex	44/2863	0.0027038735540348404
Small cell lung cancer	48/2863	0.0031505928930484063
Nucleotide excision repair	35/2863	0.0034034934659255447
Nucleocytoplasmic transport	54/2863	0.0034043630683790573
Focal adhesion	92/2863	0.0034043630683790573
Platinum drug resistance	40/2863	0.0036605006787415826
Biosynthesis of cofactors	72/2863	0.00371253703346288
Axon guidance	84/2863	0.004173882923632218
Protein processing in endoplasmic reticulum	78/2863	0.0053394976756486676
Autophagy - other	20/2863	0.007672315094693161
Antifolate resistance	19/2863	0.007979447482816858
Endometrial cancer	32/2863	0.008077463439290378
Longevity regulating pathway	45/2863	0.00826848860989087
Prostate cancer	48/2863	0.009623659717490116
Biosynthesis of nucleotide sugars	22/2863	0.009623659717490116
Human T-cell leukemia virus 1 infection	97/2863	0.0113654110943814
Colorectal cancer	43/2863	0.012910770736897172
mTOR signaling pathway	71/2863	0.014492545968380212
Non-small cell lung cancer	37/2863	0.014492545968380212
Yersinia infection	63/2863	0.015414605490802499
mRNA surveillance pathway	49/2863	0.01624405566354744
Insulin resistance	51/2863	0.02029366076395736
Thyroid hormone signaling pathway	56/2863	0.021265946722915336
Cell cycle	70/2863	0.021265946722915336
Pyrimidine metabolism	30/2863	0.022539691515570566
C-type lectin receptor signaling pathway	49/2863	0.02387829290677655
Purine metabolism	58/2863	0.024094987734592097
Apoptosis	61/2863	0.024188926510243517
Proteoglycans in cancer	87/2863	0.024188926510243517
Phospholipase D signaling pathway	66/2863	0.024188926510243517
Rap1 signaling pathway	90/2863	0.024188926510243517
Glioma	37/2863	0.026952158149520764
Salmonella infection	104/2863	0.029782770036489065
Amino sugar and nucleotide sugar metabolism	26/2863	0.031877299028633704
Fructose and mannose metabolism	19/2863	0.035665462289452374
PD-L1 expression and PD-1 checkpoint pathway in cancer	42/2863	0.03732836032847731
Oocyte meiosis	61/2863	0.03828814814713831
Apoptosis - multiple species	18/2863	0.03828814814713831
Lysine degradation	31/2863	0.039079629366426984
GnRH signaling pathway	43/2863	0.039079629366426984
Bacterial invasion of epithelial cells	37/2863	0.039479616535294575
Sphingolipid signaling pathway	54/2863	0.04464670698880889
Sphingolipid metabolism	27/2863	0.045786197237407865
Ferroptosis	22/2863	0.045786197237407865

## Sheet: TabS7 Overlap of DEGs and gDTUs
GFP-OE_vs_A549	P2RY12-OE_vs_A549	P2RY12-OE_vs_GFP-OE
CEACAM6	IGFBP6	ERBB3
FGA	SCNN1A	ZWINT
TGM2	RBP4	PTGR1
FGG	ITM2A	ALDH3A1
RARRES1	GGT1	FAM111B
RBP4	HACD4	HNRNPL
NOX1	PBLD	MRNIP
S100A4	DEK	SQSTM1
PBLD	FBXO5	MCM7
PSAP	MEGF8	TKT
SRSF7	ASPM	UHRF1
GRINA	RAD54B	PROS1
HACD4	PAPSS2	LINC01833
SLC7A5	TMEM237	CHAC2
SLC39A7	SPP1	ANXA13
CDKN2C	CAPN5	MLEC
MLEC	KMO	KIAA1549
DTX4	LTBP3	OLFM2
GPCPD1	PSAP	DCAF7
ITM2A	PSAT1	FGA
TNFSF15	CHAC2	KLF5
BASP1	PTGR1	F2RL2
FAM3C	PIR	HNF4A
CHCHD10	MCM5	DHRS11
LY6E	NOP56	SGPP2
STX17	ATP1A1	TAF9
CIP2A	USP31	ATP5MC1
PFN2	SEC24D	ASPM
KMO	PPP1R14D	RPL10
SQSTM1	SLC7A5	PTGFRN
TRIM16	DCLRE1A
GIPC1	NEURL1B
SEC24D	ZMIZ1
ANKRD33B	GPX4
SLC4A2	COQ8B
GOLM1	YIF1A
RFC4	HPS3
S100A13	RPL10
SHFL	FBXW2
TRAF5	DPYSL3
C11orf86	PYROXD1
FIBP	DDAH1
APLP1	LOC107987228
SERPINA1	GGCT
CAPNS1	CCAR1
NNT	CAPNS1
FBL	EHD1
LOC107987228	AP2M1
CLUH	ADSS2
ST3GAL4	YOD1
ZNF275	RHOC
MRPL34	C5orf34
SIGMAR1	USF2
ACTA2	B4GALT7
XDH	MLPH
LONP1	DUT
AVPI1	PRODH
SNRPB	ZDHHC17
FAM111B	CDH2
VGF	DCK
	BASP1
	RBM20
	AARS1
	SEMA4B
	SLC29A4

## Sheet: Tab.S8 The dPSI-TPM of FBL
gene	transcript_id	A549_vs_A549-GFP_dPSI	A549_vs_A549-GFP_pval	A549-1	A549-2	A549-3	A549-GFP-1	A549-GFP-2	A549-GFP-3	row_sum	row_mean
FBL	XM_011526623.3	-0.266411	0.0014985	252.569	249.733	286.817	152.151	286.741	75.6931	2271.2	252.356
FBL	NM_001436.4_2	0.273488	0.0014985	251.651	168.738	151.119	486.588	269.421	462.882	2474.06	274.896
